# Supplementary material for: 3-Chloro-N′-(3,5-dibromo-2-hy­droxy­benzyl­idene)benzohydrazide methanol monosolvate
Source: Acta Crystallogr Sect E Struct Rep Online. 2011 Jan 12;67(Pt 2):o330. doi: 10.1107/S1600536811000742 (PMC3051720; doi:10.1107/S1600536811000742)
Supplement: Supplementary file 2 [file e-67-0o330-Isup2.hkl]

# 
# h,k,l, Fc-squared, Fo-squared, sigma(Fo-squared) and status flag 
# 
data_I
_shelx_title ' A in P-1' 
_shelx_refln_list_code          4 
_shelx_F_calc_maximum      290.67 
_exptl_crystal_F_000       456.00 
_reflns_d_resolution_high  0.7830 
 
loop_ 
 _symmetry_equiv_pos_as_xyz 
 'x, y, z' 
 '-x, -y, -z' 
 
_cell_length_a     8.8560 
_cell_length_b     9.3810 
_cell_length_c    11.2050 
_cell_angle_alpha  95.634 
_cell_angle_beta  110.952 
_cell_angle_gamma  99.392 
 
_shelx_F_squared_multiplier     1.000 
 
loop_ 
 _refln_index_h 
 _refln_index_k 
 _refln_index_l 
 _refln_F_squared_calc 
 _refln_F_squared_meas 
 _refln_F_squared_sigma 
 _refln_observed_status 
   1   0   0     1078.15     1055.39     42.88 o 
   2   0   0     1829.15     1890.74     76.70 o 
   3   0   0     3890.88     3928.18    158.71 o 
   4   0   0      568.12      496.63     21.99 o 
   5   0   0       72.06       78.56      8.14 o 
   6   0   0      593.16      651.91     29.44 o 
   7   0   0       92.27       86.63     11.91 o 
   8   0   0      338.40      349.61     38.24 o 
   9   0   0      192.68      206.72     25.31 o 
  10   0   0      307.46      296.45     32.00 o 
 -10   1   0      321.67      349.90     34.98 o 
  -9   1   0       54.94       72.99     18.34 o 
  -8   1   0       77.29       71.20     16.78 o 
  -7   1   0      212.34      191.96     14.89 o 
  -6   1   0      245.19      270.75     16.86 o 
  -5   1   0      177.28      205.12     14.17 o 
  -4   1   0      256.53      231.14     11.45 o 
  -3   1   0     4849.46     4636.19    322.95 o 
  -2   1   0     1313.21     1364.24     55.89 o 
  -1   1   0       16.57       14.96      2.57 o 
   0   1   0     2413.50     2491.19    101.04 o 
   1   1   0     2489.50     2546.88    103.37 o 
   2   1   0      696.71      765.65     31.99 o 
   3   1   0      569.18      641.56     27.33 o 
   4   1   0      868.60      849.79     36.14 o 
   5   1   0      156.34      131.34      8.47 o 
   6   1   0      885.41      884.14    100.38 o 
   7   1   0      900.26      886.28     55.18 o 
   8   1   0      320.78      349.26     24.92 o 
   9   1   0       35.07        7.20     16.64 o 
  10   1   0       66.23       65.47     20.81 o 
 -10   2   0       68.92       91.14     20.81 o 
  -9   2   0      297.32      289.94     30.72 o 
  -8   2   0      264.01      277.17     18.90 o 
  -7   2   0       74.23       85.54      8.61 o 
  -6   2   0     1572.52     1437.93     68.93 o 
  -5   2   0     1500.29     1474.09     61.36 o 
  -4   2   0      772.96      766.96     32.57 o 
  -3   2   0     3504.01     3589.79    146.18 o 
  -2   2   0    19814.99    17317.49    892.27 o 
  -1   2   0     3293.36     3315.07    134.60 o 
   0   2   0     1222.03     1316.18     53.38 o 
   1   2   0     3207.52     3318.23    134.10 o 
   2   2   0      109.13      109.33      5.40 o 
   3   2   0       48.99       47.22      3.69 o 
   4   2   0     2855.47     2911.15    118.93 o 
   5   2   0     1858.13     1625.14    129.33 o 
   6   2   0       13.40        6.34      8.23 o 
   7   2   0      501.85      475.58     30.87 o 
   8   2   0      834.32      746.75     44.76 o 
   9   2   0       28.92        9.35     16.37 o 
  -9   3   0        0.01      -11.59      9.97 o 
  -8   3   0      213.71      222.82     16.56 o 
  -7   3   0      339.15      331.79     20.40 o 
  -6   3   0      560.60      528.50     24.37 o 
  -5   3   0     4195.10     4317.31    176.34 o 
  -4   3   0      882.98      909.67     38.25 o 
  -3   3   0      631.27      663.06     27.95 o 
  -2   3   0      534.35      532.34     22.58 o 
  -1   3   0     1432.17     1532.14     62.85 o 
   0   3   0     1179.77     1207.45     49.27 o 
   1   3   0     2749.23     2986.67    120.66 o 
   2   3   0     1540.52     1532.30     80.69 o 
   3   3   0      237.26      244.55     15.88 o 
   4   3   0      588.65      587.99     34.02 o 
   5   3   0     2787.36     2694.33    142.74 o 
   6   3   0      306.84      324.74     23.18 o 
   7   3   0       36.75       45.66     12.14 o 
   8   3   0        6.27       13.47     12.53 o 
   9   3   0       66.78       77.43     22.51 o 
 -10   4   0      114.87      135.11     21.64 o 
  -9   4   0        9.60       23.98     14.76 o 
  -8   4   0      217.34      213.60     16.27 o 
  -7   4   0      476.16      486.66     27.77 o 
  -6   4   0       18.09       22.63      6.67 o 
  -5   4   0      845.59      868.82     37.09 o 
  -4   4   0     2640.15     2670.03    109.23 o 
  -3   4   0      136.81      133.52      7.39 o 
  -2   4   0        2.72        2.03      2.11 o 
  -1   4   0       70.34       74.20      4.60 o 
   0   4   0      315.60      302.18     17.03 o 
   1   4   0       34.05       32.17      3.95 o 
   2   4   0    10790.62    10725.98    554.04 o 
   3   4   0       43.98       37.34      6.68 o 
   4   4   0        1.27        0.72      6.41 o 
   5   4   0      514.95      500.02     31.48 o 
   6   4   0      701.13      685.78     41.45 o 
   7   4   0       35.32       31.19     12.22 o 
   8   4   0        0.36        9.53     27.32 o 
 -10   5   0       66.02       65.97     18.25 o 
  -9   5   0      100.49      136.72     21.09 o 
  -8   5   0      203.92      254.96     26.68 o 
  -7   5   0      855.80      825.47     47.45 o 
  -6   5   0      194.03      205.01     14.43 o 
  -5   5   0       11.71        8.14      4.68 o 
  -4   5   0     1599.04     1601.57     66.42 o 
  -3   5   0      168.09      182.77      9.78 o 
  -2   5   0      276.56      275.92     13.06 o 
  -1   5   0     2576.90     2646.12    108.10 o 
   0   5   0     1628.52     1685.06     64.44 o 
   1   5   0      272.14      286.21     11.24 o 
   2   5   0     1257.89     1243.86     66.57 o 
   3   5   0     1838.52     1711.76     91.24 o 
   4   5   0      107.80      122.78     12.73 o 
   5   5   0        2.74        5.88     14.10 o 
   6   5   0        0.25        9.49     11.56 o 
   7   5   0       21.70       21.72     13.19 o 
   8   5   0       24.77       10.57     15.22 o 
  -9   6   0        9.39       13.85     15.04 o 
  -8   6   0        1.25      -12.01     13.62 o 
  -7   6   0      426.34      402.17     35.76 o 
  -6   6   0       26.65       38.06      7.71 o 
  -5   6   0       68.49       78.35     13.52 o 
  -4   6   0      319.94      336.28     16.33 o 
  -3   6   0      114.87      134.16     17.15 o 
  -2   6   0      403.26      421.28     19.09 o 
  -1   6   0      557.77      554.61     24.21 o 
   0   6   0     2253.02     2295.13     78.37 o 
   1   6   0      255.51      265.86     16.82 o 
   2   6   0       69.20       49.53      7.63 o 
   3   6   0      264.01      261.42     18.58 o 
   4   6   0       85.99       81.25     11.52 o 
   5   6   0       15.80       19.08     10.67 o 
   6   6   0      230.12      218.77     20.74 o 
   7   6   0       53.32       68.76     17.54 o 
  -9   7   0       69.94       84.59     20.59 o 
  -8   7   0        0.40        7.89     14.63 o 
  -7   7   0       33.40       40.57     16.69 o 
  -6   7   0       25.16        2.20     14.40 o 
  -5   7   0      227.51      264.51     16.38 o 
  -4   7   0       14.11       12.03      5.14 o 
  -3   7   0      572.81      540.26     30.92 o 
  -2   7   0      353.39      340.93     16.35 o 
  -1   7   0      291.40      304.18     12.55 o 
   0   7   0      546.32      525.42     29.93 o 
   1   7   0      913.98      893.17     49.09 o 
   2   7   0       11.75       17.38      7.48 o 
   3   7   0       14.46       20.48     12.10 o 
   4   7   0        6.41        5.54     11.39 o 
   5   7   0        2.62       -7.64     27.65 o 
   6   7   0       10.84        3.54     14.26 o 
  -8   8   0       28.66       15.04     17.93 o 
  -7   8   0        3.81       -8.99     15.50 o 
  -6   8   0       34.01       86.51     20.81 o 
  -5   8   0      172.88      218.92     26.91 o 
  -4   8   0      207.66      233.89     24.91 o 
  -3   8   0      960.27      879.07     38.27 o 
  -2   8   0      192.09      193.83     29.80 o 
  -1   8   0       37.32       35.85      9.58 o 
   0   8   0        5.49        6.01      6.63 o 
   1   8   0       11.55        6.90      8.55 o 
   2   8   0        2.42        5.70      8.24 o 
   3   8   0        6.42        1.94     16.87 o 
   4   8   0       44.09       35.24     12.32 o 
   5   8   0      183.55      202.56     20.34 o 
  -8   9   0        2.85        2.29     20.40 o 
  -7   9   0       56.55       54.51     21.14 o 
  -6   9   0        4.66       -9.58     17.10 o 
  -5   9   0      291.08      305.71     33.47 o 
  -4   9   0       15.95       31.20      9.35 o 
  -3   9   0        2.48        1.13      6.33 o 
  -2   9   0       57.06       56.30     11.69 o 
  -1   9   0       61.81       54.64      8.94 o 
   0   9   0        4.27        5.01      8.16 o 
   1   9   0      145.95      164.77     14.81 o 
   2   9   0        1.26       -8.17      9.08 o 
   3   9   0        4.52       -7.76      9.98 o 
   4   9   0        0.63       10.89     12.78 o 
  -7  10   0        1.55       21.55     22.97 o 
  -6  10   0      174.15      185.82     30.40 o 
  -4  10   0        1.13      -10.38     14.95 o 
  -3  10   0        7.03       -2.43     11.69 o 
  -2  10   0        1.86       -0.66      8.41 o 
  -1  10   0        0.62        6.83      8.29 o 
   0  10   0       45.60       54.65     10.64 o 
   1  10   0       41.65       33.97     10.63 o 
   2  10   0        5.21        6.73     11.33 o 
   3  10   0       51.27       55.44     13.96 o 
  -6  11   0        7.16        1.89     17.93 o 
  -5  11   0        7.47       16.21     15.89 o 
  -2  11   0        2.19      -17.28     13.30 o 
  -1  11   0       10.66       32.28     15.59 o 
   0  11   0       11.92        8.22     10.32 o 
   1  11   0       10.99        6.00     10.90 o 
  -2 -11   1       21.19       42.45     16.69 o 
  -1 -11   1        2.29        4.31     17.65 o 
   0 -11   1       28.87       26.73     16.87 o 
   1 -11   1        2.27       -8.30     12.61 o 
   3 -11   1        2.95        4.31     13.39 o 
   5 -11   1        7.93       -9.99     15.11 o 
  -4 -10   1        7.98        7.93     19.03 o 
  -3 -10   1       24.27       34.38     12.50 o 
  -2 -10   1      172.38      195.74     17.83 o 
  -1 -10   1      572.41      538.15     33.25 o 
   0 -10   1       70.54      106.06     12.04 o 
   1 -10   1      102.97      119.34     18.84 o 
   2 -10   1       64.48       39.34     13.66 o 
   3 -10   1        0.30       -7.29     11.87 o 
   4 -10   1        9.51       -0.79      8.56 o 
   5 -10   1        1.89       21.25     14.95 o 
   6 -10   1       50.44       63.76     18.38 o 
  -5  -9   1        0.58       37.87     23.66 o 
  -4  -9   1        3.45        8.44     12.35 o 
  -3  -9   1        0.04        0.74      9.77 o 
  -2  -9   1       98.92      119.03     20.40 o 
  -1  -9   1      115.32      110.88     11.81 o 
   0  -9   1      107.94       89.53     10.10 o 
   1  -9   1       66.39       91.87      9.98 o 
   2  -9   1      352.65      406.26     19.87 o 
   3  -9   1       45.97       37.12      7.96 o 
   4  -9   1       71.63       76.02     10.00 o 
  -6  -8   1       34.69       23.08     15.93 o 
  -5  -8   1       61.92       46.53     14.40 o 
  -4  -8   1       15.61       23.30     11.75 o 
  -3  -8   1      121.20      109.88     13.11 o 
  -2  -8   1        0.65       -7.02      6.90 o 
  -1  -8   1      896.46      938.78     51.75 o 
   0  -8   1      168.41      159.18     16.60 o 
   1  -8   1       15.96       17.21      4.25 o 
   2  -8   1      163.82      197.69      9.82 o 
   3  -8   1       22.04       30.01      7.01 o 
   4  -8   1      167.93      147.08     17.65 o 
   5  -8   1       19.96       29.91      8.95 o 
   6  -8   1      130.90      126.49     22.74 o 
   7  -8   1      147.09       98.02     22.19 o 
   8  -8   1        0.18       -7.52     16.23 o 
  -7  -7   1        1.01      -20.14     15.91 o 
  -6  -7   1       63.71       59.38     15.38 o 
  -5  -7   1        2.08       -2.08     12.61 o 
  -4  -7   1      500.64      554.09     38.37 o 
  -3  -7   1      258.15      240.81     17.99 o 
  -2  -7   1      468.99      409.56     25.14 o 
  -1  -7   1      324.72      359.85     22.08 o 
   0  -7   1      701.76      784.66     27.85 o 
   1  -7   1       29.45       31.03      4.06 o 
   2  -7   1       14.16       11.52      3.83 o 
   3  -7   1        6.84       10.02      4.34 o 
   4  -7   1      127.30      124.77     11.69 o 
   5  -7   1       57.82       54.71      9.35 o 
   6  -7   1      456.99      479.15     41.72 o 
   7  -7   1       70.82       59.56     16.92 o 
   8  -7   1        5.67      -20.01     13.34 o 
   9  -7   1       15.17       41.12     18.25 o 
  -8  -6   1       18.49       19.81     22.83 o 
  -7  -6   1      163.79      132.46     19.97 o 
  -6  -6   1      108.62      128.87     17.10 o 
  -5  -6   1      511.92      483.97     32.35 o 
  -4  -6   1      328.07      310.63     22.99 o 
  -3  -6   1     1180.31     1201.69     65.52 o 
  -2  -6   1      413.24      413.61     24.70 o 
  -1  -6   1       92.24       90.85      5.76 o 
   0  -6   1      670.95      704.18     24.93 o 
   1  -6   1     1070.01     1178.34     41.22 o 
   2  -6   1       48.17       65.80      5.74 o 
   3  -6   1      503.15      510.74     22.81 o 
   4  -6   1      754.52      747.10     32.57 o 
   5  -6   1      417.30      407.26     39.15 o 
   6  -6   1       45.14       50.31      9.43 o 
   7  -6   1      841.77      891.13     66.25 o 
   8  -6   1       78.27       69.18     17.61 o 
   9  -6   1      170.34      173.03     23.79 o 
  -8  -5   1      129.10      158.67     21.09 o 
  -7  -5   1       10.13       12.24     12.27 o 
  -6  -5   1      368.32      361.57     26.59 o 
  -5  -5   1     1465.14     1464.80     80.49 o 
  -4  -5   1      236.14      213.49     16.50 o 
  -3  -5   1     1107.36     1117.48     60.60 o 
  -2  -5   1      159.82      135.43     10.21 o 
  -1  -5   1      115.15      116.47      6.36 o 
   0  -5   1      382.49      370.81     13.77 o 
   1  -5   1     1120.50     1100.05     38.46 o 
   2  -5   1     1269.11     1196.35     49.90 o 
   3  -5   1        1.10        2.09      3.08 o 
   4  -5   1     2979.90     3051.33    124.65 o 
   5  -5   1      469.37      463.64     21.48 o 
   6  -5   1        2.97       -0.43      7.20 o 
   7  -5   1      126.25      153.36     20.08 o 
   8  -5   1      152.46      152.76     21.46 o 
   9  -5   1      201.40      189.53     23.84 o 
  10  -5   1        7.46        3.35     15.08 o 
  -9  -4   1       34.55       25.00     15.39 o 
  -8  -4   1      405.72      404.89     29.97 o 
  -7  -4   1      154.51      188.11     18.75 o 
  -6  -4   1      268.30      224.15     18.56 o 
  -5  -4   1      383.86      385.44     25.57 o 
  -4  -4   1      722.50      723.02     41.36 o 
  -3  -4   1      347.77      350.80     21.36 o 
  -2  -4   1       62.58       86.23      5.53 o 
  -1  -4   1      542.20      559.74     23.44 o 
   1  -4   1     6560.60     6819.95    352.33 o 
   2  -4   1     2740.36     2759.55    112.59 o 
   3  -4   1      827.58      870.93     36.69 o 
   4  -4   1     2342.09     2576.01    105.66 o 
   5  -4   1      905.13      915.53     39.20 o 
   6  -4   1       76.16       83.53      7.66 o 
   7  -4   1        6.51       -3.90     10.50 o 
   8  -4   1       38.31       66.48     15.54 o 
   9  -4   1       42.15       13.39     13.52 o 
  10  -4   1       17.30       14.67     15.04 o 
  -9  -3   1       45.38       55.29     20.17 o 
  -8  -3   1      481.39      441.82     38.95 o 
  -7  -3   1      801.63      744.13     44.67 o 
  -6  -3   1       23.94       27.49      9.05 o 
  -5  -3   1      221.77      214.57     16.42 o 
  -4  -3   1       35.41       33.02      4.83 o 
  -3  -3   1        0.48        0.96      1.89 o 
  -2  -3   1      182.85      173.96      8.31 o 
  -1  -3   1     3898.09     4251.12    171.90 o 
   0  -3   1    13738.03    13169.00    445.73 o 
   1  -3   1      479.57      469.22     20.09 o 
   2  -3   1    11751.53    11470.75    462.92 o 
   3  -3   1      537.77      559.47     24.05 o 
   4  -3   1       49.50       57.04      4.89 o 
   5  -3   1      551.39      489.92     31.46 o 
   6  -3   1      204.10      211.90     12.42 o 
   7  -3   1      264.46      272.91     19.61 o 
   8  -3   1      252.58      269.49     26.22 o 
   9  -3   1      351.40      406.94     35.76 o 
  -9  -2   1       65.57       88.12     20.17 o 
  -8  -2   1      155.07      148.99     29.04 o 
  -7  -2   1       28.16       21.01      9.98 o 
  -6  -2   1       97.98       92.21     24.78 o 
  -5  -2   1       49.49       57.74      5.23 o 
  -4  -2   1     3948.95     4360.04    177.54 o 
  -3  -2   1     1782.93     1771.09     72.60 o 
  -2  -2   1     4856.88     4950.12    199.91 o 
  -1  -2   1     7471.93     7449.46    300.71 o 
   0  -2   1     3403.66     3648.07    123.63 o 
   1  -2   1      497.51      500.94     20.83 o 
   2  -2   1      929.26      927.14     38.30 o 
   3  -2   1     4445.62     4803.22    195.36 o 
   4  -2   1     1397.96     1551.76     64.41 o 
   5  -2   1      822.51      820.62     58.23 o 
   6  -2   1      581.90      573.30     26.64 o 
   7  -2   1      418.49      457.42     23.17 o 
   8  -2   1       62.58       55.23     10.11 o 
 -10  -1   1      207.73      193.34     27.55 o 
  -9  -1   1      342.18      292.37     31.36 o 
  -8  -1   1       11.60       13.94     10.11 o 
  -7  -1   1      249.18      243.13     31.47 o 
  -6  -1   1     1821.05     1834.15     80.14 o 
  -5  -1   1       48.17       51.65      5.17 o 
  -4  -1   1     2145.88     2233.38     91.48 o 
  -3  -1   1     7804.81     7650.27    309.49 o 
  -2  -1   1     7418.71     7351.60    296.50 o 
  -1  -1   1     6500.25     6397.41    257.85 o 
   0  -1   1     1605.93     1706.14     64.46 o 
   1  -1   1     2087.55     2201.43    113.78 o 
   2  -1   1     1479.11     1446.96     59.13 o 
   3  -1   1      825.10      852.73     46.11 o 
   4  -1   1     2547.28     2764.97    113.49 o 
   5  -1   1      666.24      756.86     54.15 o 
   6  -1   1     1492.11     1649.05    132.54 o 
   7  -1   1     1888.17     1910.28     94.19 o 
   8  -1   1      352.13      400.05     41.61 o 
   9  -1   1      275.63      278.57     29.98 o 
 -10   0   1       11.78       19.76     18.48 o 
  -9   0   1       33.04       42.55     16.41 o 
  -8   0   1      111.23      137.68     21.00 o 
  -7   0   1      338.51      336.83     17.43 o 
  -6   0   1     4108.87     4136.31    169.37 o 
  -5   0   1     2506.11     2462.47    100.68 o 
  -4   0   1     2133.78     2046.65     83.67 o 
  -3   0   1     5633.89     5669.61    229.79 o 
  -2   0   1     1944.86     2072.84     84.44 o 
  -1   0   1       13.48       15.48      1.22 o 
   0   0   1      357.18      367.93     15.03 o 
   1   0   1      475.65      447.27     17.62 o 
   2   0   1      259.71      260.42     12.09 o 
   3   0   1     4510.88     4970.00    202.53 o 
   4   0   1     2297.15     2517.65    104.00 o 
   5   0   1     1208.89     1291.15     80.43 o 
   6   0   1     1573.64     1596.36     96.29 o 
   7   0   1      828.17      936.94    104.97 o 
   8   0   1        3.48        9.89     15.63 o 
   9   0   1        7.91        6.51     15.50 o 
 -10   1   1        0.02      -16.50     15.22 o 
  -9   1   1      116.09      120.26     21.32 o 
  -8   1   1      703.95      672.80     36.37 o 
  -7   1   1      378.47      383.89     28.23 o 
  -6   1   1      835.67      862.52     79.22 o 
  -5   1   1     5834.03     5650.91    269.75 o 
  -4   1   1      549.55      541.92     28.57 o 
  -3   1   1     3186.55     3144.77    150.07 o 
  -2   1   1     4095.16     4297.09    174.65 o 
  -1   1   1        0.95       -0.23      2.34 o 
   0   1   1       98.58      110.28      4.88 o 
   1   1   1     3909.65     4119.08    167.14 o 
   2   1   1     5936.98     5941.12    200.99 o 
   3   1   1        1.60        0.66      3.73 o 
   4   1   1     4978.84     4754.55    192.23 o 
   5   1   1     1119.71      984.67     62.52 o 
   6   1   1     1154.09     1072.57     59.74 o 
   7   1   1      307.60      305.08     22.08 o 
   8   1   1       90.54      103.72     13.99 o 
   9   1   1        0.80      -13.71     16.50 o 
 -10   2   1       12.29       23.34     17.70 o 
  -9   2   1       12.39       19.06      9.66 o 
  -8   2   1      505.82      527.40     29.83 o 
  -7   2   1     1267.32     1173.92     58.94 o 
  -6   2   1      578.21      511.22     23.43 o 
  -5   2   1      675.39      667.62     29.28 o 
  -4   2   1     1334.05     1386.06     71.66 o 
  -3   2   1      223.63      248.93     11.13 o 
  -2   2   1     3575.64     3656.00    148.41 o 
  -1   2   1     2216.48     2155.89     87.65 o 
   0   2   1      311.97      350.13     14.69 o 
   1   2   1     3239.51     3268.81    252.62 o 
   2   2   1     5810.52     5994.53    309.96 o 
   3   2   1     1993.13     2129.19     72.46 o 
   4   2   1     1395.67     1381.19     74.05 o 
   5   2   1     2708.71     2587.59    155.54 o 
   6   2   1      489.94      434.12     54.83 o 
   7   2   1      108.56      106.60     14.02 o 
   8   2   1       19.45       38.03     14.40 o 
   9   2   1       65.42       66.60     15.17 o 
 -10   3   1      283.65      259.05     20.47 o 
  -9   3   1       67.94       69.67     14.99 o 
  -8   3   1      923.46      935.24     48.47 o 
  -7   3   1      982.46      970.53     49.56 o 
  -6   3   1      232.31      236.34     17.87 o 
  -5   3   1      847.30      895.26     37.84 o 
  -4   3   1     1096.49     1103.67     45.88 o 
  -3   3   1      396.80      396.77     17.19 o 
  -2   3   1      669.53      725.87     37.31 o 
  -1   3   1     1026.95      974.64     40.22 o 
   0   3   1     5409.08     5296.39    214.83 o 
   1   3   1     1284.26     1307.90     68.64 o 
   2   3   1     2630.36     2613.18    136.15 o 
   3   3   1     1403.87     1497.02     79.51 o 
   4   3   1      434.94      446.31     27.31 o 
   5   3   1      568.43      611.06     48.35 o 
   6   3   1      273.82      221.87     19.13 o 
   7   3   1        3.92       -5.14     11.12 o 
   8   3   1      227.44      211.39     20.64 o 
   9   3   1      193.72      206.48     21.87 o 
 -10   4   1      267.39      304.84     30.81 o 
  -9   4   1       20.06       30.62     10.13 o 
  -8   4   1       84.76       66.89     10.03 o 
  -7   4   1       31.91       37.15      7.73 o 
  -6   4   1      260.41      253.59     15.82 o 
  -5   4   1      844.13      928.58     39.22 o 
  -4   4   1     3101.28     3277.21    133.40 o 
  -3   4   1     1362.89     1390.70     57.52 o 
  -2   4   1      127.81      122.65      6.86 o 
  -1   4   1     1756.62     1736.68     83.83 o 
   0   4   1     2490.32     2607.57    105.93 o 
   1   4   1     1511.63     1686.62     56.90 o 
   2   4   1      130.48      103.15      8.75 o 
   3   4   1      960.51      945.87     51.81 o 
   4   4   1        2.56       -2.62      7.57 o 
   5   4   1      114.44      111.37     13.22 o 
   6   4   1      116.03      101.06     14.58 o 
   7   4   1      253.24      281.17     23.71 o 
   8   4   1       24.09       -2.21     13.90 o 
 -10   5   1      102.15      125.25     22.56 o 
  -9   5   1       54.04       46.63     16.60 o 
  -8   5   1      112.40      123.19     12.39 o 
  -7   5   1       20.38       14.50      7.31 o 
  -6   5   1      552.95      563.15     30.27 o 
  -5   5   1        1.22       -0.79      3.69 o 
  -4   5   1      111.34      127.36      7.79 o 
  -3   5   1     4000.52     3949.30    160.95 o 
  -2   5   1      580.58      632.58     27.20 o 
  -1   5   1     2630.04     2509.29    102.88 o 
   0   5   1      672.66      692.48     29.19 o 
   1   5   1       19.65       13.22      4.84 o 
   2   5   1       23.04       20.44      6.24 o 
   3   5   1       30.75       23.27      7.55 o 
   4   5   1      274.09      267.67     20.00 o 
   5   5   1        0.02        3.29     10.10 o 
   6   5   1      286.09      248.16     22.41 o 
   7   5   1      219.37      203.18     21.46 o 
 -10   6   1        0.70        6.69     17.83 o 
  -9   6   1        0.95        5.69     15.82 o 
  -8   6   1        1.17        3.81     13.43 o 
  -7   6   1       27.83       35.24      8.41 o 
  -6   6   1      233.86      235.40     16.00 o 
  -5   6   1      800.79      841.56     43.41 o 
  -4   6   1      110.90      105.35      7.15 o 
  -3   6   1      306.15      295.67     18.37 o 
  -2   6   1     1219.26     1227.55     51.45 o 
  -1   6   1        5.57       10.99      4.06 o 
   0   6   1        1.78        3.74      4.86 o 
   1   6   1       45.40       49.06      8.25 o 
   2   6   1       65.58       52.08     12.81 o 
   3   6   1      229.22      215.23     18.98 o 
   4   6   1      193.26      209.16     17.47 o 
   5   6   1      168.75      190.67     28.04 o 
   6   6   1       14.72       -7.09     13.44 o 
   7   6   1      105.92      126.49     20.31 o 
  -9   7   1       75.00       96.46     22.28 o 
  -8   7   1       83.77      114.11     21.55 o 
  -7   7   1        0.85      -20.22     13.48 o 
  -6   7   1       96.97       89.68     10.29 o 
  -5   7   1      745.36      676.24     49.88 o 
  -4   7   1        3.78        2.67      6.13 o 
  -3   7   1      142.98      123.70      9.24 o 
  -2   7   1       80.86       64.74      7.33 o 
  -1   7   1       13.45       23.63      4.71 o 
   0   7   1       38.01       40.74     13.20 o 
   1   7   1       98.97      116.64     10.90 o 
   2   7   1      545.02      558.94     33.09 o 
   3   7   1        6.62        1.78      8.91 o 
   4   7   1      333.05      309.28     23.29 o 
   5   7   1       98.60       99.30     16.72 o 
   6   7   1       18.76       26.73     15.67 o 
  -8   8   1      138.19      171.70     27.42 o 
  -7   8   1        3.49       13.71     17.61 o 
  -6   8   1       38.83       44.33     18.48 o 
  -5   8   1       30.23       23.18      7.77 o 
  -4   8   1       28.02       27.40      7.24 o 
  -3   8   1       65.88       65.00      6.93 o 
  -2   8   1      108.90       98.46      7.98 o 
  -1   8   1      219.60      243.53     17.03 o 
   0   8   1       17.16        1.79      6.77 o 
   1   8   1       55.12       70.23     10.01 o 
   2   8   1      168.42      188.51     15.98 o 
   3   8   1      110.82      116.58     13.66 o 
   4   8   1       77.42       86.15     23.52 o 
   5   8   1        0.90      -12.07     13.71 o 
  -8   9   1        3.09        7.24     20.49 o 
  -7   9   1       75.79      117.74     25.54 o 
  -6   9   1       21.50       20.77     19.67 o 
  -5   9   1       11.69      -20.95     17.06 o 
  -4   9   1       14.31       24.52      8.50 o 
  -3   9   1        1.83       -4.55      6.69 o 
  -2   9   1        1.86        0.04      7.21 o 
  -1   9   1      166.87      169.57     30.53 o 
   0   9   1      115.64      153.73     19.03 o 
   1   9   1       46.55       30.96     14.58 o 
   2   9   1       12.07        4.75     13.80 o 
   3   9   1       96.08       99.23     15.36 o 
   4   9   1        1.59      -12.04     12.82 o 
  -7  10   1        5.81      -14.40     20.81 o 
  -6  10   1        0.04        4.91     21.36 o 
  -5  10   1        9.67        6.56     18.84 o 
  -4  10   1       13.86       17.79     16.92 o 
  -3  10   1       10.84        7.20     10.27 o 
  -2  10   1        2.20      -10.72      9.22 o 
  -1  10   1        1.21        5.30      8.86 o 
   0  10   1      113.06      117.82     13.48 o 
   1  10   1        0.75        5.22      9.51 o 
   2  10   1        7.84       11.94     11.25 o 
   3  10   1        3.48       16.14     19.71 o 
  -6  11   1        6.18      -14.03     22.05 o 
  -2  11   1       12.42       10.30     10.00 o 
  -1  11   1        4.38       -8.58      9.38 o 
   0  11   1        5.42       -2.13     10.14 o 
   1  11   1        8.85        9.80     12.01 o 
  -1 -11   2       30.80       20.72     16.32 o 
   0 -11   2        0.44      -21.59     14.40 o 
   2 -11   2       59.42       86.56     17.01 o 
   3 -11   2        8.97       -7.11     14.03 o 
   4 -11   2       91.48      139.20     18.68 o 
   5 -11   2        0.05       12.31     19.85 o 
  -4 -10   2       40.11       32.41     19.85 o 
  -3 -10   2       12.22       47.52     12.40 o 
  -2 -10   2       30.83       46.61     19.71 o 
  -1 -10   2        3.99       10.77     13.85 o 
   1 -10   2       55.73       67.40     15.63 o 
   2 -10   2        0.96        2.84     11.51 o 
   3 -10   2        5.68       -5.84      7.48 o 
   4 -10   2        7.23        3.78      8.44 o 
   5 -10   2       54.07       52.54     15.44 o 
   6 -10   2       95.58      142.09     20.47 o 
  -5  -9   2       14.33       26.44     14.61 o 
  -4  -9   2      137.76      166.01     25.26 o 
  -3  -9   2      392.54      371.09     25.94 o 
  -2  -9   2       10.21        9.74      9.97 o 
  -1  -9   2       96.73      122.12     18.38 o 
   0  -9   2      101.74      110.29     10.54 o 
   1  -9   2        3.98        8.67     10.54 o 
   2  -9   2       57.55       68.91     10.95 o 
   3  -9   2      334.25      331.22     18.18 o 
   4  -9   2        4.81       -5.18      7.15 o 
   5  -9   2       11.18        5.05      8.56 o 
   6  -9   2      154.77      171.17     19.66 o 
   7  -9   2       65.72       87.60     17.50 o 
  -6  -8   2       82.94       71.90     15.72 o 
  -5  -8   2        2.00      -11.60     14.12 o 
  -4  -8   2      205.10      242.97     20.24 o 
  -3  -8   2      124.19      129.81     20.79 o 
  -2  -8   2      110.41      103.01     11.09 o 
  -1  -8   2       29.61       12.88      8.89 o 
   0  -8   2       23.48       18.50      6.34 o 
   1  -8   2       30.09       22.62      5.44 o 
   2  -8   2        3.10        4.70      5.46 o 
   3  -8   2       88.92       98.59     11.04 o 
   4  -8   2     2010.23     2107.94     85.09 o 
   5  -8   2      455.63      462.83     23.88 o 
   6  -8   2       47.10       51.75     16.85 o 
   7  -8   2       59.00       92.73     15.03 o 
   8  -8   2        0.50       40.08     16.71 o 
  -7  -7   2       15.04       30.70     15.94 o 
  -6  -7   2      555.67      522.49     41.49 o 
  -5  -7   2       54.44       58.25     12.15 o 
  -4  -7   2       60.95       56.39     11.19 o 
  -3  -7   2        5.80        4.95      7.61 o 
  -2  -7   2      328.24      342.76     21.84 o 
  -1  -7   2        0.63        1.12      5.26 o 
   0  -7   2      479.77      493.64     18.37 o 
   1  -7   2     1054.75     1039.19     36.73 o 
   2  -7   2       26.38       19.99      3.85 o 
   3  -7   2      170.05      189.79     12.02 o 
   4  -7   2     1594.06     1683.45     68.64 o 
   5  -7   2       30.22       31.22     10.96 o 
   6  -7   2      283.50      288.70     30.03 o 
   8  -7   2      124.07      195.67     24.62 o 
  -8  -6   2      178.00      180.78     21.59 o 
  -7  -6   2       37.08       28.38     14.25 o 
  -6  -6   2      406.15      360.92     40.69 o 
  -5  -6   2      176.06      165.55     20.65 o 
  -4  -6   2       27.92       34.79     10.27 o 
  -3  -6   2       35.09       37.76      7.80 o 
  -2  -6   2      431.06      411.63     29.62 o 
  -1  -6   2       16.22       13.72      3.98 o 
   0  -6   2       30.08       27.66      3.33 o 
   1  -6   2      894.17      908.47     32.23 o 
   2  -6   2     4213.03     4163.36    142.37 o 
   3  -6   2      403.96      369.00     21.60 o 
   4  -6   2      503.12      494.23     42.13 o 
   5  -6   2       99.55       78.54     12.47 o 
   6  -6   2       31.73       37.32      9.53 o 
   9  -6   2       22.59       64.41     33.42 o 
  -8  -5   2      306.12      359.79     28.57 o 
  -7  -5   2       44.78       62.13     14.21 o 
  -6  -5   2       59.32       48.44     11.03 o 
  -5  -5   2       53.23       57.86     10.51 o 
  -4  -5   2       30.93       36.78     14.56 o 
  -3  -5   2       29.13       32.76      6.63 o 
  -2  -5   2     4902.16     5112.62    243.59 o 
  -1  -5   2     3954.37     4106.90    166.64 o 
   0  -5   2      531.40      543.53     19.60 o 
   1  -5   2     1307.52     1234.06     42.94 o 
   2  -5   2     2147.91     2078.68     71.79 o 
   3  -5   2      111.23      107.70      7.80 o 
   4  -5   2      363.39      391.74     23.52 o 
   5  -5   2      248.10      230.82     24.00 o 
   6  -5   2      189.92      229.93     17.38 o 
   7  -5   2        4.73        0.07      9.03 o 
   9  -5   2      371.02      367.89     33.58 o 
  -9  -4   2       50.77       47.22     22.28 o 
  -8  -4   2       31.48       33.66     13.08 o 
  -7  -4   2      358.08      317.23     29.59 o 
  -6  -4   2       27.93       25.02      9.12 o 
  -5  -4   2      358.89      335.27     24.80 o 
  -4  -4   2     1369.17     1336.99     72.35 o 
  -3  -4   2      869.99      963.01     40.35 o 
  -2  -4   2      222.27      232.71     10.95 o 
  -1  -4   2     6112.89     6196.84    250.90 o 
   0  -4   2     2578.78     2730.85     93.05 o 
   1  -4   2      188.56      180.88      7.49 o 
   2  -4   2       34.48       32.89      3.90 o 
   3  -4   2      429.55      434.21     23.53 o 
   4  -4   2       67.99       62.62      5.39 o 
   5  -4   2        8.24       18.08      5.06 o 
   6  -4   2     1572.92     1451.80     76.11 o 
   7  -4   2        3.61       -7.69     21.78 o 
   9  -4   2      206.85      170.59     14.74 o 
  -9  -3   2        8.99       21.04     18.98 o 
  -8  -3   2      125.00      134.15     20.77 o 
  -7  -3   2      199.33      225.51     36.17 o 
  -6  -3   2      107.87      118.45     32.14 o 
  -5  -3   2      259.26      237.16     17.02 o 
  -4  -3   2     5365.11     5178.21    209.73 o 
  -3  -3   2     4256.83     4607.04    186.86 o 
  -2  -3   2      402.50      396.12     17.17 o 
  -1  -3   2     3368.05     3503.55    142.11 o 
   0  -3   2     4068.54     4274.16    144.78 o 
   1  -3   2     1044.05     1110.77     38.38 o 
   2  -3   2       15.09       14.52      2.32 o 
   3  -3   2     7649.27     8206.74    331.30 o 
   4  -3   2      347.75      336.68     17.56 o 
   5  -3   2      594.80      622.36     27.86 o 
   6  -3   2     2628.30     2635.68    128.11 o 
   7  -3   2      703.76      688.59    116.02 o 
 -10  -2   2        0.56        2.34     19.49 o 
  -9  -2   2       28.51       21.14     18.11 o 
  -8  -2   2        9.92       13.95     10.21 o 
  -7  -2   2     1067.12      989.11     98.00 o 
  -6  -2   2     1336.45     1304.95     70.99 o 
  -5  -2   2      178.85      167.59      9.30 o 
  -4  -2   2      361.61      499.81     21.83 o 
  -3  -2   2    14829.28    15153.30    611.29 o 
  -2  -2   2     1240.06     1365.81     55.98 o 
  -1  -2   2       59.14       77.33      7.09 o 
   0  -2   2      111.46      122.26      4.84 o 
   1  -2   2       15.97       18.28      1.83 o 
   2  -2   2      541.27      548.98     19.65 o 
   3  -2   2     5584.56     5594.52    289.04 o 
   4  -2   2     2102.74     1929.97     79.38 o 
   5  -2   2        6.27        2.67      5.12 o 
   6  -2   2      356.03      365.30     18.92 o 
   7  -2   2      305.36      373.73     25.71 o 
   8  -2   2       52.89       84.51     15.81 o 
 -10  -1   2      141.02      123.56     22.79 o 
  -9  -1   2      128.09      143.73     22.60 o 
  -8  -1   2      217.09      236.07     26.87 o 
  -7  -1   2      367.22      330.91     63.04 o 
  -6  -1   2     3724.21     3681.60    150.27 o 
  -5  -1   2      800.67      848.37     36.24 o 
  -4  -1   2      364.43      385.28     16.96 o 
  -3  -1   2     1115.30     1065.08     43.89 o 
  -2  -1   2      543.69      558.78     23.44 o 
  -1  -1   2     4232.56     4397.77    178.31 o 
   0  -1   2     5531.37     5595.66    226.16 o 
   1  -1   2     4653.50     4983.31    167.94 o 
   2  -1   2     2129.72     2196.00     74.85 o 
   3  -1   2     1444.46     1486.90     51.30 o 
   4  -1   2     7515.24     8050.01    418.19 o 
   5  -1   2      904.67     1078.65    111.20 o 
   6  -1   2      445.48      500.18     72.21 o 
   7  -1   2      131.43      142.03      8.86 o 
   8  -1   2       41.90       42.07     20.36 o 
 -10   0   2        0.84      -10.73     17.06 o 
  -9   0   2      627.07      655.93     55.38 o 
  -8   0   2      676.73      719.83     45.50 o 
  -7   0   2      142.53      150.26     14.12 o 
  -6   0   2      692.27      656.32     28.75 o 
  -5   0   2     1491.52     1435.94     59.38 o 
  -4   0   2       12.11       21.99      3.06 o 
  -3   0   2     1284.37     1270.43     52.02 o 
  -2   0   2     4646.15     4552.92    184.64 o 
  -1   0   2     1912.09     2020.61     81.94 o 
   0   0   2     1537.35     1511.93     71.91 o 
   1   0   2    18649.27    16558.71    740.53 o 
   2   0   2     5064.42     5242.26    178.19 o 
   3   0   2      122.88      132.71      8.40 o 
   4   0   2      206.46      212.73      9.79 o 
   5   0   2     1086.29     1172.68     63.44 o 
   6   0   2        5.98       16.81      7.82 o 
   7   0   2       52.99       78.05     12.10 o 
   8   0   2      415.64      420.18     29.32 o 
   9   0   2       63.94      106.76     15.55 o 
 -10   1   2       59.79       52.95     19.76 o 
  -9   1   2      196.11      205.37     16.18 o 
  -8   1   2      430.84      401.67     24.08 o 
  -7   1   2      481.99      465.06     25.90 o 
  -6   1   2       29.08       30.43      5.11 o 
  -5   1   2       96.19      109.14      6.90 o 
  -4   1   2       14.93        8.08      3.26 o 
  -3   1   2     1436.40     1384.39     56.31 o 
  -2   1   2     4175.20     4063.65    193.40 o 
   0   1   2      118.98      111.71      5.59 o 
   1   1   2     1075.73     1074.30     43.76 o 
   2   1   2     3885.82     4056.99    136.42 o 
   3   1   2       70.22       75.57      4.55 o 
   4   1   2      109.51      113.59      6.27 o 
   5   1   2      720.40      694.76     69.25 o 
   6   1   2        2.59       -2.66      8.42 o 
   7   1   2       40.46       31.59     11.30 o 
   8   1   2      118.12      120.92     15.45 o 
   9   1   2      449.71      497.90     34.13 o 
 -11   2   2      146.67      163.95     27.32 o 
 -10   2   2      144.34      133.37     21.87 o 
  -9   2   2      191.89      205.21     16.22 o 
  -8   2   2        7.58       11.97      7.65 o 
  -7   2   2       29.67       43.30     22.53 o 
  -6   2   2       94.62       79.30      6.80 o 
  -5   2   2      584.15      602.46     35.48 o 
  -4   2   2     2992.22     3162.48    128.90 o 
  -3   2   2     1123.32     1193.29     48.97 o 
  -2   2   2     3556.19     3787.21    153.41 o 
  -1   2   2    84488.96    44703.63   2227.03 o 
   0   2   2       25.94       32.19      3.19 o 
   1   2   2      234.14      222.20     10.12 o 
   2   2   2      505.30      566.63     24.32 o 
   3   2   2       57.37       66.98      5.36 o 
   4   2   2       25.54        9.40      7.16 o 
   5   2   2     1222.80     1127.71    142.68 o 
   6   2   2       74.32       67.49     21.00 o 
   7   2   2      272.96      254.84     21.03 o 
   8   2   2       66.54       64.46     14.62 o 
   9   2   2      171.01      167.99     40.21 o 
 -11   3   2      128.57      155.28     25.81 o 
 -10   3   2        1.85       18.13     10.76 o 
  -9   3   2       10.01       12.46      9.16 o 
  -8   3   2      294.90      285.70     20.84 o 
  -7   3   2       19.24       24.20      6.56 o 
  -6   3   2      320.48      345.49     19.50 o 
  -5   3   2       83.46       82.00      5.28 o 
  -4   3   2     2396.69     2280.70     93.26 o 
  -3   3   2      842.13      777.28     32.35 o 
  -2   3   2       48.98       42.55      3.08 o 
  -1   3   2      492.67      527.78     22.18 o 
   0   3   2      513.04      481.75     20.32 o 
   1   3   2      394.63      404.24     17.36 o 
   2   3   2      466.53      483.17     27.59 o 
   3   3   2     1042.76      941.99     51.72 o 
   4   3   2      471.80      443.00     33.19 o 
   5   3   2      331.70      294.27     32.28 o 
   6   3   2      589.20      499.84     44.75 o 
   7   3   2      263.74      249.02     21.41 o 
   8   3   2        3.00       11.47     14.12 o 
 -10   4   2      129.19      125.14     30.72 o 
  -9   4   2      234.61      250.94     18.48 o 
  -8   4   2      184.92      187.25     18.43 o 
  -7   4   2      624.33      627.74     33.32 o 
  -6   4   2      861.72      848.68     43.04 o 
  -5   4   2      525.78      494.48     26.11 o 
  -4   4   2      363.10      337.90     15.33 o 
  -3   4   2     4359.84     4398.71    178.47 o 
  -2   4   2      967.31      989.33     41.26 o 
  -1   4   2       36.05       40.58      3.70 o 
   0   4   2      344.97      357.67     15.94 o 
   1   4   2       63.05       71.25      7.47 o 
   2   4   2      130.42      119.78     18.89 o 
   3   4   2     1483.95     1452.39     78.29 o 
   4   4   2     1001.10      980.59     67.26 o 
   5   4   2        0.74        6.47     10.86 o 
   6   4   2       51.13       33.87     12.31 o 
   7   4   2      299.10      272.69     23.75 o 
   8   4   2       29.13        8.40     15.07 o 
 -10   5   2        6.38       33.10     15.86 o 
  -9   5   2      118.41      126.00     13.29 o 
  -8   5   2       86.69       92.69     12.70 o 
  -7   5   2      144.72      156.52     12.44 o 
  -6   5   2      833.92      816.33     41.93 o 
  -5   5   2      140.91      134.95     10.19 o 
  -4   5   2      126.01      129.97      7.81 o 
  -3   5   2        3.38       -0.37      3.65 o 
  -2   5   2       31.99       31.31      4.00 o 
  -1   5   2      421.88      414.22     18.55 o 
   0   5   2     1331.42     1366.41     56.52 o 
   1   5   2      681.17      650.38     36.13 o 
   2   5   2      149.86      161.12     13.78 o 
   3   5   2       75.62       56.91      9.09 o 
   4   5   2      781.49      791.75     47.08 o 
   5   5   2       84.01      114.32     16.23 o 
   6   5   2        0.72      -16.33     11.91 o 
   7   5   2       15.49       -1.95     16.00 o 
 -10   6   2        0.12       18.02     16.64 o 
  -9   6   2       27.50       20.40      9.97 o 
  -8   6   2      166.18      188.07     14.96 o 
  -7   6   2       17.82        5.20     15.15 o 
  -6   6   2       89.60       91.19      9.61 o 
  -5   6   2      417.63      416.44     23.69 o 
  -4   6   2       29.97       36.22      4.91 o 
  -3   6   2        0.25        3.00      4.88 o 
  -2   6   2       52.71       66.12      9.41 o 
  -1   6   2      219.33      212.78     12.09 o 
   0   6   2      134.70      173.45     12.46 o 
   1   6   2     2750.72     2656.37    139.53 o 
   2   6   2       26.26       34.72      8.13 o 
   3   6   2       30.83       48.57     10.16 o 
   4   6   2       29.75       41.77     11.85 o 
   5   6   2      131.60      128.15     16.74 o 
   6   6   2       12.36        2.34     14.36 o 
  -9   7   2       27.83       31.08     17.24 o 
  -8   7   2       88.36       80.13     11.76 o 
  -7   7   2        6.05        7.81      7.73 o 
  -6   7   2        3.39        0.38      6.87 o 
  -5   7   2      154.81      134.98     11.72 o 
  -4   7   2      146.02      154.42     12.52 o 
  -3   7   2       74.57       79.29      6.93 o 
  -2   7   2      663.33      631.43     28.11 o 
  -1   7   2      260.42      276.09     18.00 o 
   0   7   2       63.60      107.29     10.43 o 
   1   7   2      135.30      114.34     13.39 o 
   2   7   2      204.46      207.76     17.17 o 
   3   7   2        3.30        8.83     10.08 o 
   4   7   2        8.73       30.95     12.04 o 
   5   7   2       22.72       -2.51     16.64 o 
  -9   8   2        3.71       -5.78     18.20 o 
  -8   8   2       70.11       89.59     22.97 o 
  -7   8   2       17.47       35.38     25.12 o 
  -6   8   2       30.77       32.11     16.73 o 
  -5   8   2       67.60       67.75      9.80 o 
  -4   8   2        8.19        3.81      7.52 o 
  -3   8   2      148.29      160.30     10.41 o 
  -2   8   2       20.78       11.99      6.72 o 
  -1   8   2      250.49      258.97     18.08 o 
   0   8   2       50.15       52.21     11.83 o 
   1   8   2        0.11        7.77      8.71 o 
   2   8   2       15.93       14.79      9.45 o 
   3   8   2        6.18       -0.32     10.99 o 
   4   8   2       11.74       11.22     24.96 o 
  -8   9   2        2.95       14.85     21.41 o 
  -7   9   2        0.85       -6.14     18.93 o 
  -6   9   2       51.36       81.47     22.69 o 
  -5   9   2        1.74      -12.45      8.30 o 
  -4   9   2       62.72       79.09     17.51 o 
  -3   9   2       22.83       19.67      9.22 o 
  -2   9   2       42.22       42.26     10.96 o 
  -1   9   2       33.97       17.92      8.72 o 
   0   9   2       52.61       43.58      9.54 o 
   1   9   2        0.62       -4.26      9.56 o 
   2   9   2        7.95       -5.80     10.98 o 
   3   9   2       10.28       -3.97     12.18 o 
  -7  10   2        0.66       -7.11     21.32 o 
  -6  10   2       13.94       36.91     22.97 o 
  -5  10   2       54.18       61.80     23.57 o 
  -4  10   2      110.19       73.40     13.75 o 
  -3  10   2       14.19       21.23     11.05 o 
  -2  10   2       16.76        8.38      8.45 o 
  -1  10   2        3.90       -2.71     10.27 o 
   0  10   2        0.15        3.28      9.62 o 
   1  10   2        2.21       -2.06     10.73 o 
   2  10   2        0.69       10.29     15.89 o 
  -6  11   2       35.93        2.98     22.33 o 
  -3  11   2        0.17       -5.69     11.74 o 
  -2  11   2        5.59       -2.89     13.02 o 
  -1  11   2        7.12        1.54     10.58 o 
   0  11   2       29.08       39.40     12.01 o 
  -1 -11   3        8.17        5.46     16.28 o 
   1 -11   3        1.56       23.61     15.59 o 
   2 -11   3       37.75       67.35     17.65 o 
   3 -11   3        9.17       19.85     13.89 o 
   4 -11   3        3.27        0.88      9.65 o 
   5 -11   3       26.71       43.35     17.26 o 
  -4 -10   3      116.37      132.13     23.38 o 
  -3 -10   3        4.42        6.82     10.80 o 
  -2 -10   3        2.81       -3.90     14.12 o 
  -1 -10   3        0.02      -13.62     12.52 o 
   0 -10   3       59.77       40.39     14.81 o 
   1 -10   3       32.61       10.36     13.57 o 
   2 -10   3       82.54      104.50     14.78 o 
   3 -10   3       65.16       74.08     12.57 o 
   4 -10   3       82.96       98.94     16.86 o 
   5 -10   3        3.94        9.09     15.24 o 
   6 -10   3      201.07      275.61     25.73 o 
  -5  -9   3       89.98       95.58     16.40 o 
  -4  -9   3        0.73       10.48     11.04 o 
  -3  -9   3       18.75       34.66     16.48 o 
  -2  -9   3       17.72        9.89      8.28 o 
  -1  -9   3      218.86      227.95     25.26 o 
   0  -9   3      158.81      158.59     19.76 o 
   1  -9   3      132.27      124.91     13.50 o 
   2  -9   3        2.16        0.62      6.10 o 
   3  -9   3      819.83      862.74     37.94 o 
   4  -9   3        3.20        5.90      7.54 o 
   5  -9   3       11.12       18.19      9.17 o 
   6  -9   3        2.26       -0.19     13.26 o 
   7  -9   3       36.00       31.20     15.38 o 
  -6  -8   3       48.78       42.28     14.01 o 
  -5  -8   3       27.22       25.52     37.43 o 
  -4  -8   3      177.71      147.82     14.89 o 
  -3  -8   3      274.01      241.09     33.33 o 
  -2  -8   3     2171.17     2044.55    145.93 o 
  -1  -8   3        8.22       13.28      6.72 o 
   0  -8   3      771.13      781.42     32.37 o 
   1  -8   3      638.10      650.02     27.93 o 
   2  -8   3       21.85       13.10      5.71 o 
   3  -8   3       58.49       68.33      8.15 o 
   4  -8   3        2.30       -2.22      6.85 o 
   5  -8   3       95.05       98.63     10.90 o 
   6  -8   3      187.51      224.23     16.15 o 
   7  -8   3      116.74      160.70     18.71 o 
  -7  -7   3       99.37       84.85     16.82 o 
  -6  -7   3       20.41        6.64     12.47 o 
  -5  -7   3       13.02        6.11     10.20 o 
  -4  -7   3       18.43       21.86     14.95 o 
  -3  -7   3      473.34      466.41     28.63 o 
  -2  -7   3      871.57      925.73     50.61 o 
  -1  -7   3      868.92      926.87     39.07 o 
   0  -7   3      132.48      142.03      8.87 o 
   1  -7   3     1294.00     1352.99     54.52 o 
   2  -7   3      202.39      232.72     12.81 o 
   3  -7   3      153.66      142.00     10.31 o 
   4  -7   3       69.86       72.92      8.52 o 
   5  -7   3        7.10        8.44      7.37 o 
   6  -7   3      232.39      228.58     15.41 o 
   7  -7   3       59.80       89.35     19.00 o 
   8  -7   3      211.72      246.06     20.22 o 
  -8  -6   3        2.61        5.77     14.67 o 
  -7  -6   3       15.39       14.42     11.99 o 
  -6  -6   3      257.10      240.23     20.92 o 
  -5  -6   3      326.73      329.53     23.49 o 
  -4  -6   3      892.05      886.31     50.17 o 
  -3  -6   3       49.71       53.14      7.95 o 
  -2  -6   3     2767.85     2822.03    115.56 o 
  -1  -6   3     1160.57     1141.18     47.48 o 
   0  -6   3      159.18      160.72      7.45 o 
   1  -6   3      482.41      486.24     18.07 o 
   2  -6   3        3.86        6.35      4.44 o 
   3  -6   3     1035.74      971.81     40.66 o 
   4  -6   3      158.07      156.99     10.81 o 
   5  -6   3      821.19      820.06     36.12 o 
   6  -6   3      725.14      664.36     30.75 o 
   7  -6   3        3.51       10.50      8.56 o 
   8  -6   3      752.73      709.37     38.74 o 
  -8  -5   3       39.32       38.57     14.57 o 
  -7  -5   3      338.70      353.42     26.72 o 
  -6  -5   3       14.19       17.59     22.19 o 
  -5  -5   3      992.77      924.94     52.56 o 
  -4  -5   3      858.34      865.89     48.89 o 
  -3  -5   3     1781.43     1951.52     94.71 o 
  -2  -5   3      165.82      158.79      8.55 o 
  -1  -5   3      622.39      651.46     27.63 o 
   0  -5   3       98.78      122.46      5.79 o 
   1  -5   3      360.99      365.60     13.93 o 
   2  -5   3      121.67      120.30      6.13 o 
   3  -5   3      731.47      724.24     30.86 o 
   4  -5   3      138.38      117.61      9.01 o 
   5  -5   3     1378.00     1291.14     53.64 o 
   6  -5   3      305.36      343.20     18.62 o 
   7  -5   3        4.74        3.09     11.77 o 
   8  -5   3       17.46       26.84      9.85 o 
   9  -5   3      113.46      136.12     14.60 o 
  -9  -4   3        0.23      -25.17     16.78 o 
  -8  -4   3      279.01      250.46     21.83 o 
  -7  -4   3      590.76      584.09     36.50 o 
  -6  -4   3     1755.52     1741.33     94.61 o 
  -5  -4   3      273.96      234.66     20.20 o 
  -4  -4   3     2611.98     2513.76    102.27 o 
  -3  -4   3      874.35      867.38     42.99 o 
  -2  -4   3      176.20      185.52      9.28 o 
  -1  -4   3     1346.83     1532.79     62.78 o 
   0  -4   3     5868.23     6781.02    229.89 o 
   1  -4   3      199.48      196.24      7.96 o 
   2  -4   3     1538.31     1493.54     51.64 o 
   3  -4   3     3499.00     3334.95    114.42 o 
   4  -4   3     1934.74     1806.19     72.07 o 
   5  -4   3       37.12       40.32      6.86 o 
   6  -4   3     1802.08     1641.17     66.62 o 
   7  -4   3      227.52      179.25     24.05 o 
   8  -4   3      280.12      267.14     18.45 o 
   9  -4   3        0.07       10.58      9.46 o 
  -9  -3   3      281.59      314.37     35.67 o 
  -8  -3   3        4.99       -6.56     14.81 o 
  -7  -3   3      261.93      256.78     20.24 o 
  -6  -3   3     1843.65     1843.31     99.02 o 
  -5  -3   3      760.06      788.04     34.01 o 
  -4  -3   3      460.52      462.77     20.72 o 
  -3  -3   3       91.40      114.12     12.36 o 
  -2  -3   3      405.93      441.17     19.31 o 
  -1  -3   3     2103.46     2263.74     92.25 o 
   0  -3   3     3940.37     4196.53    141.97 o 
   1  -3   3     2996.00     3102.43    121.11 o 
   2  -3   3        0.30        5.25      2.45 o 
   3  -3   3     4065.46     4003.52    136.75 o 
   4  -3   3      405.56      356.79     28.83 o 
   5  -3   3       16.95       21.69      6.14 o 
   6  -3   3        5.44       -7.56     14.99 o 
   7  -3   3       44.96       43.13     21.93 o 
   8  -3   3      309.52      320.38     18.15 o 
 -10  -2   3       30.79       22.65     19.90 o 
  -9  -2   3      610.85      589.36     51.53 o 
  -8  -2   3      372.45      407.90     39.66 o 
  -7  -2   3      194.32      169.60     14.82 o 
  -6  -2   3      205.84      200.03     11.27 o 
  -5  -2   3      537.47      499.68     26.42 o 
  -4  -2   3      165.07      147.81      8.07 o 
  -3  -2   3      359.22      384.19     16.88 o 
  -2  -2   3     3759.21     3841.03    155.36 o 
  -1  -2   3     1037.30     1198.53     49.39 o 
   0  -2   3     9687.42     9573.32    386.59 o 
   1  -2   3     7790.03     7665.82    297.97 o 
   2  -2   3     3240.02     3484.09    118.59 o 
   3  -2   3     2522.42     2732.67     92.91 o 
   4  -2   3     1358.21     1294.31     45.64 o 
   5  -2   3      137.21      144.87      9.89 o 
   6  -2   3        8.09       11.90      8.08 o 
   7  -2   3      112.72      119.55     10.29 o 
   8  -2   3      180.34      253.21     34.66 o 
 -10  -1   3        2.71        6.01     18.57 o 
  -9  -1   3      245.69      230.47     27.69 o 
  -8  -1   3      544.28      535.49     46.95 o 
  -7  -1   3       45.78       39.04      5.86 o 
  -6  -1   3        0.48       -1.50      3.92 o 
  -5  -1   3      732.98      630.14     27.26 o 
  -4  -1   3       61.12       53.94      4.04 o 
  -3  -1   3      605.39      614.15     25.68 o 
  -2  -1   3     4662.85     4974.46    201.95 o 
  -1  -1   3    15135.91    14463.47    584.38 o 
   0  -1   3       32.46       28.66      2.24 o 
   1  -1   3     7821.48     7405.62    249.20 o 
   2  -1   3       33.30       26.46      2.74 o 
   3  -1   3      198.94      204.14      9.06 o 
   4  -1   3        5.88        2.43      4.58 o 
   5  -1   3      917.39      988.59     72.17 o 
   6  -1   3      351.96      386.55     25.21 o 
   7  -1   3      507.00      679.41     62.26 o 
   8  -1   3      476.53      666.16     61.99 o 
   9  -1   3       58.62       37.32     21.46 o 
 -10   0   3       42.73       72.71     21.00 o 
  -9   0   3       46.53       74.91     17.47 o 
  -8   0   3       14.60       18.22      7.77 o 
  -7   0   3        1.42       -3.14      5.77 o 
  -6   0   3        0.62       -0.04      5.39 o 
  -5   0   3     3739.80     4020.59    163.71 o 
  -4   0   3     4794.66     4787.70    194.05 o 
  -3   0   3     1916.38     1958.34     79.78 o 
  -2   0   3     5155.23     5241.40    212.48 o 
  -1   0   3     2693.68     2676.76    138.51 o 
   0   0   3     1007.13      973.02     39.88 o 
   1   0   3       87.57       84.58      6.85 o 
   2   0   3     2345.76     2633.35     90.64 o 
   3   0   3     1431.02     1595.24     61.36 o 
   4   0   3      485.86      543.50     22.28 o 
   5   0   3      790.78      826.52     49.80 o 
   6   0   3      803.41      935.83    119.06 o 
   7   0   3        3.25       -4.35     10.53 o 
   8   0   3      678.52      798.43     71.89 o 
   9   0   3        2.91       52.31     22.24 o 
 -11   1   3       61.03       65.42     22.74 o 
 -10   1   3      158.63      145.20     23.98 o 
  -9   1   3       11.54        1.96      9.77 o 
  -8   1   3      142.87      163.60     13.27 o 
  -7   1   3     1909.89     1821.83     89.10 o 
  -6   1   3       19.84       18.22      5.11 o 
  -5   1   3     1007.39     1008.46     42.19 o 
  -4   1   3     4257.13     4112.47    196.13 o 
  -3   1   3     4748.37     4737.84    329.59 o 
  -2   1   3     2391.53     2315.06     94.12 o 
  -1   1   3       58.40       45.03      2.89 o 
   0   1   3      302.33      304.37     13.19 o 
   1   1   3     1123.57     1160.88     47.80 o 
   2   1   3       28.75       48.18      8.55 o 
   3   1   3     2978.38     3193.76    109.22 o 
   4   1   3      572.02      632.14     23.56 o 
   5   1   3      894.85      925.99     52.44 o 
   6   1   3     1244.43     1295.59     88.07 o 
   7   1   3      370.87      420.98     62.08 o 
   8   1   3       98.00      104.51     25.67 o 
 -11   2   3        1.18       12.52     19.26 o 
 -10   2   3      146.12      154.11     15.52 o 
  -9   2   3       42.94       42.95      9.68 o 
  -8   2   3      284.06      264.72     28.36 o 
  -7   2   3     2234.39     2187.30    106.38 o 
  -6   2   3     1684.71     1608.77     78.47 o 
  -5   2   3      562.84      589.13     25.05 o 
  -4   2   3     1532.01     1564.04     75.51 o 
  -3   2   3      496.94      500.81     48.90 o 
  -2   2   3      198.15      207.34     11.74 o 
  -1   2   3     1729.89     1865.88     98.02 o 
   0   2   3      338.17      326.97     14.46 o 
   1   2   3      450.22      456.54     19.67 o 
   2   2   3     2373.83     2314.28     93.43 o 
   3   2   3     1488.92     1468.02     86.56 o 
   4   2   3     1210.95     1186.85     97.49 o 
   5   2   3      525.57      471.08     30.48 o 
   6   2   3      422.13      411.15     28.30 o 
   7   2   3        7.06        5.35     11.62 o 
   8   2   3        2.26       -2.51     12.63 o 
 -11   3   3        0.57       10.22     12.06 o 
 -10   3   3       27.18       52.23     11.62 o 
  -9   3   3      424.68      407.21     24.69 o 
  -8   3   3       38.48       45.58     13.91 o 
  -7   3   3      120.36      129.96     10.76 o 
  -6   3   3     1876.34     1777.35     86.57 o 
  -5   3   3      321.57      330.72     18.06 o 
  -4   3   3      419.51      378.43     16.51 o 
  -3   3   3      574.28      603.60     32.46 o 
  -2   3   3       18.97       18.45      2.76 o 
  -1   3   3      124.73      124.25      6.67 o 
   0   3   3     1016.43     1063.01     43.91 o 
   1   3   3     2725.80     2718.30    110.74 o 
   2   3   3      139.36      141.94     11.55 o 
   3   3   3     1401.81     1298.53     69.98 o 
   4   3   3      210.07      208.49     17.41 o 
   5   3   3      849.77      822.60    116.41 o 
   6   3   3       29.87       13.81     11.92 o 
   7   3   3        6.06        6.40     12.07 o 
   8   3   3        1.05      -12.40     13.16 o 
 -11   4   3        7.35        3.69     11.95 o 
 -10   4   3       12.29        6.74      9.93 o 
  -9   4   3       75.73       74.12     10.52 o 
  -8   4   3      366.22      340.89     20.78 o 
  -7   4   3      159.29      166.13     12.37 o 
  -6   4   3       36.40       36.16      6.40 o 
  -5   4   3       53.72       50.23      6.26 o 
  -4   4   3      292.39      317.45     14.46 o 
  -3   4   3     1532.78     1588.62     65.30 o 
  -2   4   3     2633.71     2712.18    110.14 o 
  -1   4   3       68.98       67.35      4.83 o 
   0   4   3      993.64     1012.88     42.24 o 
   1   4   3     1637.61     1619.31     85.89 o 
   2   4   3      733.40      808.33     67.07 o 
   3   4   3      212.38      158.54     18.32 o 
   4   4   3      814.45      814.04     47.04 o 
   5   4   3      392.15      359.37     38.24 o 
   6   4   3       22.91        3.11     12.48 o 
   7   4   3       40.40       15.81     15.04 o 
 -10   5   3        0.06      -14.72     12.17 o 
  -9   5   3      156.90      169.77     14.89 o 
  -8   5   3      252.63      230.90     16.37 o 
  -7   5   3       43.84       54.15      7.84 o 
  -6   5   3      149.14      138.89     11.02 o 
  -5   5   3      459.50      431.30     23.73 o 
  -4   5   3       64.47       57.54      6.88 o 
  -3   5   3       50.97       45.08      4.64 o 
  -2   5   3       64.48       54.83      4.90 o 
  -1   5   3     1389.96     1349.75     56.24 o 
   0   5   3       48.13       46.26      6.59 o 
   1   5   3      145.62      139.48     11.03 o 
   2   5   3      178.94      182.71     14.26 o 
   3   5   3      294.54      305.27     21.27 o 
   4   5   3       79.62       96.16     16.94 o 
   5   5   3      166.48      133.99     17.28 o 
   6   5   3        0.55      -13.27     13.23 o 
   7   5   3       45.49       10.13     21.09 o 
 -10   6   3        0.63       20.28     11.34 o 
  -9   6   3       15.86       33.35      9.48 o 
  -8   6   3       17.75       13.12      8.06 o 
  -7   6   3       40.63       41.99      8.36 o 
  -6   6   3      423.35      406.65     23.64 o 
  -5   6   3      878.91      892.75     45.78 o 
  -4   6   3      549.13      597.91     31.96 o 
  -3   6   3        7.78        3.23      3.96 o 
  -2   6   3      362.03      353.73     16.90 o 
  -1   6   3      325.47      329.36     16.05 o 
   0   6   3      118.19      116.17     10.43 o 
   1   6   3        1.42        7.64      6.64 o 
   2   6   3      100.28      111.15     11.70 o 
   3   6   3       42.94       49.05     17.19 o 
   4   6   3       12.90       15.24     11.14 o 
   5   6   3       36.89       27.23     14.14 o 
   6   6   3      138.70      131.95     19.49 o 
  -9   7   3       18.40       11.47      9.86 o 
  -8   7   3        4.08        0.50      8.48 o 
  -7   7   3      135.77      162.42     28.31 o 
  -6   7   3        2.18        3.51      6.75 o 
  -5   7   3        0.72       -2.99      6.35 o 
  -4   7   3      397.20      398.37     23.87 o 
  -3   7   3      106.31      115.69      8.38 o 
  -2   7   3      209.37      206.28     19.38 o 
  -1   7   3       11.27       11.59      6.40 o 
   0   7   3        1.47        7.52      7.09 o 
   1   7   3        9.01        5.25      9.22 o 
   2   7   3       18.46        6.90      8.95 o 
   3   7   3       75.75       74.06     13.13 o 
   4   7   3        0.93        3.29     11.48 o 
   5   7   3       28.91       19.79     14.18 o 
  -9   8   3        0.25       24.39     19.71 o 
  -8   8   3        6.54        6.89      8.86 o 
  -7   8   3       19.69       14.32      8.85 o 
  -6   8   3      137.12      140.31     13.53 o 
  -5   8   3       13.87        2.36      8.44 o 
  -4   8   3       13.92       10.27      7.87 o 
  -3   8   3      102.86       94.32     10.25 o 
  -2   8   3        3.40        7.97      7.75 o 
  -1   8   3        2.82       11.42      7.48 o 
   0   8   3       44.53       63.91      9.82 o 
   1   8   3        3.78       -9.60      8.53 o 
   2   8   3       14.34       12.74     10.08 o 
   3   8   3       23.53       28.23     13.04 o 
   4   8   3       40.44       72.08     15.97 o 
  -8   9   3        0.22       19.16     20.49 o 
  -7   9   3        5.11       -0.49      8.95 o 
  -6   9   3       73.10       67.38     11.35 o 
  -5   9   3        9.35       12.46     27.71 o 
  -4   9   3        1.32       21.36     16.50 o 
  -3   9   3        0.66      -13.14      8.76 o 
  -2   9   3        0.14      -10.72      7.15 o 
  -1   9   3        8.13        5.71      8.71 o 
   0   9   3        6.31       17.44     15.43 o 
   1   9   3       81.20      111.39     25.81 o 
   2   9   3        0.58       17.93     12.10 o 
   3   9   3       29.82       18.07     35.19 o 
  -7  10   3        2.90       45.89     25.17 o 
  -6  10   3        0.15        5.38     14.99 o 
  -5  10   3        0.26      -10.04     11.32 o 
  -3  10   3       18.90        9.35     10.82 o 
  -2  10   3       36.98       18.02     13.30 o 
  -1  10   3        2.11        0.58      9.38 o 
   0  10   3        1.96       -5.09      9.72 o 
   1  10   3        5.99        8.33     11.26 o 
  -4  11   3        0.20      -17.47     11.65 o 
  -3  11   3        4.58       -4.03     12.52 o 
  -2  11   3       14.62       25.31     14.90 o 
  -1  11   3       10.93       35.49     15.86 o 
   0 -11   4      233.60      210.62     26.09 o 
   1 -11   4        0.50        4.22     14.90 o 
   2 -11   4       27.85       36.08     16.05 o 
   3 -11   4       60.43       72.73     10.79 o 
   4 -11   4        1.47        4.05      9.80 o 
  -3 -10   4       82.45       84.54     19.90 o 
  -2 -10   4        5.73       -4.40     14.81 o 
  -1 -10   4       16.47       31.45     14.30 o 
   0 -10   4       11.16       31.13     14.85 o 
   1 -10   4      632.60      606.88     53.41 o 
   2 -10   4      103.17      121.91     12.45 o 
   3 -10   4        6.87       18.19      8.24 o 
   4 -10   4        0.96        4.69      8.66 o 
   5 -10   4        5.87        2.49     11.18 o 
  -5  -9   4       11.97        8.93     13.05 o 
  -4  -9   4        0.22       -0.46     10.41 o 
  -3  -9   4      436.37      439.99     41.45 o 
  -2  -9   4      367.50      348.03     33.65 o 
  -1  -9   4       13.19        5.91     12.29 o 
   0  -9   4       62.85       76.84     14.63 o 
   1  -9   4      243.73      248.42     13.55 o 
   2  -9   4       41.68       43.18      7.48 o 
   3  -9   4      244.10      261.35     20.01 o 
   4  -9   4       19.60       17.12      8.53 o 
   5  -9   4      204.72      215.26     16.22 o 
   6  -9   4       20.93        6.90     15.22 o 
  -7  -8   4        5.16       -4.72     19.51 o 
  -6  -8   4      157.56      149.58     17.48 o 
  -5  -8   4      338.80      352.26     26.37 o 
  -4  -8   4        3.57        9.33      9.97 o 
  -3  -8   4      170.89      195.70     23.45 o 
  -2  -8   4       33.94       39.61      7.57 o 
  -1  -8   4      612.02      608.21     51.99 o 
   0  -8   4       65.83       66.57      8.37 o 
   1  -8   4       45.63       47.11      6.37 o 
   2  -8   4       67.30       68.80      7.61 o 
   3  -8   4       25.47       26.34     15.62 o 
   4  -8   4      232.55      220.09     14.61 o 
   5  -8   4      774.03      807.19     48.55 o 
   6  -8   4        0.93      -12.97      8.64 o 
   7  -8   4      203.95      220.16     20.63 o 
  -7  -7   4      113.76      107.18     17.01 o 
  -6  -7   4        1.95      -11.77     10.69 o 
  -5  -7   4      514.42      518.19     54.97 o 
  -4  -7   4     1664.98     1661.15     89.88 o 
  -3  -7   4       22.76       14.76     10.87 o 
  -2  -7   4      152.10      144.24     11.65 o 
  -1  -7   4      237.33      232.28     11.93 o 
   0  -7   4        1.92       10.18      6.65 o 
   1  -7   4       85.49       91.49      7.16 o 
   2  -7   4     1922.78     1863.85     75.12 o 
   3  -7   4       31.41       24.46      6.56 o 
   4  -7   4       23.33       32.37      7.24 o 
   5  -7   4      555.42      550.59     26.54 o 
   6  -7   4      351.15      349.98     20.09 o 
   7  -7   4       73.38       73.43     11.57 o 
  -8  -6   4      314.63      296.31     25.78 o 
  -7  -6   4      317.24      323.74     26.32 o 
  -6  -6   4       61.95       65.33     12.77 o 
  -5  -6   4      269.45      231.95     18.77 o 
  -4  -6   4      223.94      186.26     20.59 o 
  -3  -6   4       59.28       65.51      8.50 o 
  -2  -6   4       12.55       15.71      5.31 o 
  -1  -6   4      703.57      692.44     29.62 o 
   0  -6   4      399.94      423.09     23.56 o 
   1  -6   4        1.48       -2.28      3.85 o 
   2  -6   4      560.36      569.05     25.08 o 
   3  -6   4     5559.95     5563.31    217.67 o 
   4  -6   4      743.18      712.27     31.58 o 
   5  -6   4      256.40      276.84     16.15 o 
   6  -6   4       45.29       37.14      8.98 o 
   7  -6   4        5.04        4.90      9.07 o 
   8  -6   4       32.78       40.57     32.28 o 
  -8  -5   4        0.72       -5.53     12.18 o 
  -7  -5   4      981.51      892.05     52.75 o 
  -6  -5   4      214.01      215.97     22.19 o 
  -5  -5   4      305.06      295.50     33.38 o 
  -4  -5   4      159.24      182.54     39.73 o 
  -3  -5   4      241.95      245.70     21.87 o 
  -2  -5   4       43.07       42.88      6.84 o 
  -1  -5   4     1040.65     1065.64     44.31 o 
   0  -5   4     4239.23     4321.32    174.60 o 
   1  -5   4      688.54      666.89     27.83 o 
   2  -5   4      125.61      138.65      9.04 o 
   3  -5   4     3513.93     3356.91    132.76 o 
   4  -5   4      352.47      335.50     25.14 o 
   5  -5   4      405.33      390.95     38.71 o 
   6  -5   4       11.56        1.66      7.61 o 
   7  -5   4      278.05      230.51     31.69 o 
   8  -5   4       30.82       23.54     14.74 o 
  -9  -4   4      262.50      264.35     33.70 o 
  -8  -4   4      159.53      172.06     27.83 o 
  -7  -4   4      289.37      256.30     20.62 o 
  -6  -4   4       43.33       48.82      9.65 o 
  -5  -4   4        1.32        2.53      6.39 o 
  -4  -4   4      307.12      294.32     14.20 o 
  -3  -4   4     2686.74     2808.56    114.95 o 
  -2  -4   4      317.32      358.02     16.32 o 
  -1  -4   4        6.37        8.42      2.56 o 
   0  -4   4     1382.13     1233.67     50.73 o 
   1  -4   4     7034.68     7141.66    276.88 o 
   2  -4   4      640.47      638.33     27.02 o 
   3  -4   4      349.80      324.31     15.87 o 
   4  -4   4        1.38        8.97      5.51 o 
   5  -4   4      179.95      167.73     11.58 o 
   6  -4   4        0.13      -10.21      6.81 o 
   7  -4   4      902.83      819.98     94.33 o 
   8  -4   4       61.79       79.43     11.05 o 
  -9  -3   4      261.95      284.94     33.38 o 
  -8  -3   4       26.75       35.16     18.71 o 
  -7  -3   4      128.08      133.08     13.96 o 
  -6  -3   4      302.27      294.97     24.32 o 
  -5  -3   4      421.99      438.76     20.45 o 
  -4  -3   4       74.20       86.31      5.81 o 
  -3  -3   4     6569.33     6549.96    265.13 o 
  -2  -3   4     8711.32     8881.00    359.47 o 
  -1  -3   4       25.81       28.49      7.33 o 
   0  -3   4      645.23      592.47     30.89 o 
   1  -3   4     2724.96     2614.44    101.98 o 
   2  -3   4      436.23      426.86     18.83 o 
   3  -3   4      137.72      123.29      8.28 o 
   4  -3   4      691.97      722.06     30.91 o 
   5  -3   4      342.35      353.94     18.22 o 
   6  -3   4       48.20       32.75      7.68 o 
   7  -3   4      497.31      456.60     23.12 o 
   8  -3   4      653.49      765.19     71.57 o 
 -10  -2   4       84.72       97.10     22.56 o 
  -9  -2   4        3.06      -13.75     14.99 o 
  -8  -2   4      120.80      130.25     22.33 o 
  -7  -2   4      118.76      113.89      8.50 o 
  -6  -2   4      510.65      511.36     23.38 o 
  -5  -2   4     2384.18     2384.08     97.68 o 
  -4  -2   4     1744.69     1948.52     94.55 o 
  -3  -2   4       63.65       59.01      4.19 o 
  -2  -2   4     5174.43     5071.10    205.72 o 
  -1  -2   4     1566.46     1531.14     62.76 o 
   0  -2   4       67.20       70.84      5.06 o 
   1  -2   4      297.41      313.34     17.55 o 
   2  -2   4       17.46       19.96      2.64 o 
   3  -2   4      176.79      193.17      8.91 o 
   4  -2   4      155.09      131.07      9.80 o 
   5  -2   4     2963.75     2811.36    112.19 o 
   6  -2   4       17.75       37.47     11.72 o 
   7  -2   4       75.08      105.72     26.22 o 
   8  -2   4      187.15      182.84     30.95 o 
 -10  -1   4        8.35       21.23     19.12 o 
  -9  -1   4       93.12      105.40     20.68 o 
  -8  -1   4      434.96      452.32     26.04 o 
  -7  -1   4      433.38      430.02     24.27 o 
  -6  -1   4       40.31       39.42      5.76 o 
  -5  -1   4     3898.54     3722.47    151.70 o 
  -4  -1   4     4044.21     4241.23    172.35 o 
  -3  -1   4       17.31       23.18      5.31 o 
  -2  -1   4     1239.74     1314.24     53.72 o 
  -1  -1   4     2137.09     2235.63     90.95 o 
   0  -1   4     1220.90     1233.08     62.43 o 
   1  -1   4        3.17        2.08      1.98 o 
   2  -1   4     9274.96     9515.99    321.43 o 
   3  -1   4      736.76      751.24     27.41 o 
   4  -1   4      252.06      273.75     12.30 o 
   5  -1   4     2135.75     2160.33     83.76 o 
   6  -1   4      825.10      923.14    120.98 o 
   7  -1   4      101.33      128.14     26.64 o 
   8  -1   4       24.14       14.90     22.05 o 
 -10   0   4       70.36      100.63     22.33 o 
  -9   0   4        3.23       10.85      8.13 o 
  -8   0   4      577.10      602.41     32.87 o 
  -7   0   4      891.18      883.29     44.72 o 
  -6   0   4      206.28      185.05     11.86 o 
  -5   0   4     1034.94     1184.71     49.18 o 
  -4   0   4     5519.65     5729.38    232.79 o 
  -3   0   4      670.17      645.72     26.84 o 
  -2   0   4      367.98      369.64     15.65 o 
  -1   0   4      984.89     1038.85     42.63 o 
   0   0   4      200.22      193.13      9.00 o 
   1   0   4      953.85     1023.04     42.21 o 
   2   0   4     4473.12     4853.31    198.05 o 
   3   0   4     1922.72     1796.40     69.11 o 
   4   0   4       28.97       57.00      6.39 o 
   5   0   4       72.44       87.39     27.16 o 
   6   0   4       86.54      119.25     34.29 o 
   7   0   4       26.14       38.92     19.49 o 
   8   0   4       16.31       24.25     20.68 o 
 -11   1   4       81.08       92.29     23.66 o 
 -10   1   4      132.44      102.28     21.41 o 
  -9   1   4      276.16      280.47     19.34 o 
  -8   1   4      127.60      135.41     11.67 o 
  -7   1   4     1645.41     1520.94     74.73 o 
  -6   1   4      276.03      269.93     15.80 o 
  -5   1   4      189.08      195.56     11.73 o 
  -4   1   4      187.27      177.89     10.23 o 
  -3   1   4       65.49       63.52      4.31 o 
  -2   1   4     3797.27     3660.55    148.59 o 
  -1   1   4     2859.24     2786.57    112.19 o 
   0   1   4     4157.42     3884.54    156.40 o 
   1   1   4     1918.77     2107.10     86.71 o 
   2   1   4      269.21      309.81     26.76 o 
   3   1   4     3621.95     3754.55    179.25 o 
   4   1   4      480.45      414.92     34.80 o 
   5   1   4      166.19      166.18     15.39 o 
   6   1   4       12.61        8.81     10.49 o 
   7   1   4      103.55      121.25     49.81 o 
   8   1   4        3.60       10.64     20.95 o 
 -11   2   4        3.21       -4.68     18.11 o 
 -10   2   4      131.92      147.39     14.75 o 
  -9   2   4      203.63      219.84     16.36 o 
  -8   2   4       87.87       78.21      9.48 o 
  -7   2   4       32.78       29.28      6.36 o 
  -6   2   4      102.21       98.26      8.02 o 
  -5   2   4        0.30        0.62      3.66 o 
  -4   2   4      878.80      830.06     40.70 o 
  -3   2   4     1752.52     1772.71     72.37 o 
  -2   2   4      589.45      578.52     56.32 o 
  -1   2   4       40.56       43.35      3.49 o 
   0   2   4     4548.05     4447.49    179.24 o 
   1   2   4     1573.83     1526.52     62.75 o 
   2   2   4       15.58       19.31      3.65 o 
   3   2   4       74.86       81.52     19.92 o 
   4   2   4      137.86      162.81     15.21 o 
   5   2   4       19.39       14.90     16.37 o 
   6   2   4        1.53      -12.59     12.20 o 
   7   2   4      280.18      254.25     33.33 o 
   8   2   4       32.17       64.46     21.78 o 
 -11   3   4       32.19       24.35     21.14 o 
 -10   3   4       78.43      106.39     13.25 o 
  -9   3   4       67.75       63.27     11.65 o 
  -8   3   4       64.39       62.87      8.78 o 
  -7   3   4       19.41       14.05      7.40 o 
  -6   3   4        1.26       -3.12      4.63 o 
  -5   3   4      194.79      178.09     11.42 o 
  -4   3   4     1122.96     1074.07     52.63 o 
  -3   3   4     1409.44     1378.98     56.21 o 
  -2   3   4     2655.89     2653.13    108.36 o 
  -1   3   4      201.85      186.70      9.40 o 
   0   3   4      193.79      172.60     10.59 o 
   1   3   4     1026.83     1003.23     41.71 o 
   2   3   4        1.16       -7.01     10.34 o 
   3   3   4       80.03       69.05     13.71 o 
   4   3   4      526.23      456.47     29.49 o 
   5   3   4       43.21       54.05     11.93 o 
   6   3   4        0.37       -8.53     14.42 o 
   7   3   4       30.76       18.27     13.98 o 
 -11   4   4       33.46       31.18     11.73 o 
 -10   4   4       73.53       85.75     22.67 o 
  -9   4   4        6.34       11.92      8.78 o 
  -8   4   4       18.72       16.58     14.40 o 
  -7   4   4       43.88       45.99      8.14 o 
  -6   4   4      214.82      216.28     13.87 o 
  -5   4   4      637.17      641.76     32.89 o 
  -4   4   4       56.32       58.41      6.32 o 
  -3   4   4     2002.39     2260.86    114.45 o 
  -2   4   4    11692.02    11492.90    465.60 o 
  -1   4   4       21.43       24.89      3.95 o 
   0   4   4        2.19       -0.62      3.41 o 
   1   4   4        9.26        3.55      5.98 o 
   2   4   4       13.55       17.90      7.24 o 
   3   4   4       35.78       30.31      9.14 o 
   4   4   4      776.92      621.66     37.87 o 
   5   4   4        5.62        0.60     11.18 o 
   6   4   4       88.94       88.27     15.86 o 
   7   4   4        4.12      -28.06     18.71 o 
 -10   5   4        2.09        8.51      9.68 o 
  -9   5   4      117.80      144.11     22.28 o 
  -8   5   4       10.99        8.78      7.73 o 
  -7   5   4      177.99      200.46     14.16 o 
  -6   5   4        0.36        2.13      6.24 o 
  -5   5   4      411.04      393.27     22.06 o 
  -4   5   4      200.88      188.31     12.53 o 
  -3   5   4       15.52       25.10      4.17 o 
  -2   5   4       83.81       76.74      6.13 o 
  -1   5   4       28.80       25.74      4.60 o 
   0   5   4      192.68      192.93     13.81 o 
   1   5   4       47.58       41.33      8.18 o 
   2   5   4      267.96      258.35     18.90 o 
   3   5   4      305.74      304.04     22.14 o 
   4   5   4       19.83       -2.44     10.17 o 
   5   5   4      106.41      101.39     15.64 o 
   6   5   4       83.26      108.28     17.77 o 
 -10   6   4       58.77       56.89     11.66 o 
  -9   6   4       83.24       62.00     11.92 o 
  -8   6   4      111.78      127.36     12.17 o 
  -7   6   4      111.29      117.45     11.10 o 
  -6   6   4       48.65       57.37      8.23 o 
  -5   6   4        1.33        6.22      6.16 o 
  -4   6   4      273.24      277.11     17.54 o 
  -3   6   4       80.45      119.38     36.65 o 
  -2   6   4        6.44       13.40      7.75 o 
  -1   6   4       11.25       16.18      6.32 o 
   0   6   4       53.12       59.18      8.29 o 
   1   6   4       60.80       71.20     10.19 o 
   2   6   4      325.57      319.40     22.98 o 
   3   6   4      149.08      157.89     16.48 o 
   4   6   4        5.28        2.39     17.12 o 
   5   6   4        2.61      -11.01     13.01 o 
 -10   7   4       30.69       30.81     14.72 o 
  -9   7   4        5.06        9.30      9.53 o 
  -8   7   4       18.35       31.28      9.41 o 
  -7   7   4       60.51       71.66     10.28 o 
  -6   7   4       12.11        2.94      8.83 o 
  -5   7   4       24.81       15.67      7.96 o 
  -4   7   4        1.44        4.10      7.69 o 
  -3   7   4        0.20        3.41      6.93 o 
  -2   7   4      176.78      172.88     16.50 o 
  -1   7   4      203.02      186.25     14.09 o 
   0   7   4       81.18       75.77     20.01 o 
   1   7   4       43.14       49.47     10.22 o 
   2   7   4        0.42        4.89      9.75 o 
   3   7   4       86.62       94.17     14.48 o 
   4   7   4        8.36       -2.98     13.14 o 
  -9   8   4       22.91        9.12     10.13 o 
  -8   8   4        0.63      -10.17      8.83 o 
  -7   8   4        1.29        3.95      8.24 o 
  -6   8   4       18.29       26.74      8.87 o 
  -5   8   4        4.04        5.18     10.98 o 
  -4   8   4        0.16       -5.46     13.71 o 
  -3   8   4        5.86       11.14     10.27 o 
  -2   8   4       13.00       11.32      7.81 o 
  -1   8   4      110.21      141.80     13.13 o 
   0   8   4      394.12      341.75     29.07 o 
   1   8   4        2.50        4.70     10.12 o 
   2   8   4        3.69        4.63     11.91 o 
   3   8   4        0.30      -16.18     12.22 o 
  -8   9   4        0.59        1.99     10.24 o 
  -7   9   4        3.20        0.64     15.77 o 
  -6   9   4       20.51       18.73     10.46 o 
  -5   9   4       28.52       32.00     10.45 o 
  -3   9   4       82.44       93.02     14.40 o 
  -2   9   4       10.97        1.93     10.87 o 
  -1   9   4        6.26        2.44      9.33 o 
   0   9   4        6.56       17.77     10.18 o 
   1   9   4        6.93        7.24     11.29 o 
   2   9   4        0.47       24.50     13.04 o 
  -7  10   4        5.61       -6.16     10.82 o 
  -6  10   4       11.37       31.66     11.60 o 
  -5  10   4        1.64       -9.08     11.32 o 
  -3  10   4        0.08        6.37     11.32 o 
  -2  10   4        7.77       14.44     12.75 o 
  -1  10   4        2.65        1.74     12.75 o 
   0  10   4        0.77       -2.58     11.54 o 
   1  10   4        0.90       20.36     21.41 o 
  -3  11   4        2.30        6.74     14.03 o 
  -1 -11   5        0.23       11.55     16.32 o 
   0 -11   5      121.67      133.60     21.46 o 
   1 -11   5       10.36        9.31     15.59 o 
   2 -11   5        4.26       -8.44     14.63 o 
   3 -11   5       14.37       12.14      9.28 o 
  -3 -10   5       98.02       99.08     19.44 o 
  -2 -10   5       84.60       75.83     16.73 o 
  -1 -10   5       19.95       28.88     14.35 o 
   0 -10   5       21.41       33.56     14.95 o 
   1 -10   5       39.80       22.24      9.31 o 
   2 -10   5       49.65       62.66     10.44 o 
   3 -10   5        0.16       11.67      8.30 o 
   4 -10   5      204.51      223.05     16.55 o 
   5 -10   5       18.37       36.13     17.38 o 
  -5  -9   5      146.65      145.79     22.05 o 
  -4  -9   5      210.12      192.56     24.44 o 
  -2  -9   5        3.31       -3.26     11.60 o 
  -1  -9   5        0.72      -13.16     11.97 o 
   0  -9   5        1.12        4.18      6.83 o 
   1  -9   5      282.16      299.06     20.27 o 
   2  -9   5      207.70      211.98     18.35 o 
   3  -9   5       34.91       31.29      8.02 o 
   4  -9   5      219.15      260.88     16.86 o 
   5  -9   5      362.29      404.26     23.28 o 
   6  -9   5      140.98      183.11     28.84 o 
  -7  -8   5      137.68      120.89     17.47 o 
  -6  -8   5       27.52       37.63     13.71 o 
  -5  -8   5      163.49      168.35     17.68 o 
  -4  -8   5       16.31       16.64     16.87 o 
  -3  -8   5       58.05       66.20     13.66 o 
  -2  -8   5       14.64       14.72     10.82 o 
  -1  -8   5      329.50      345.23     20.82 o 
   0  -8   5      334.87      406.37     24.05 o 
   1  -8   5      260.53      264.38     14.07 o 
   2  -8   5      365.29      372.85     18.83 o 
   3  -8   5      316.78      306.45     16.96 o 
   4  -8   5       43.42       38.29     13.37 o 
   5  -8   5      433.83      428.94     48.32 o 
   6  -8   5        5.65        1.93     11.60 o 
  -7  -7   5      153.88      121.42     26.61 o 
  -6  -7   5      252.54      235.49     21.20 o 
  -5  -7   5        8.79        7.83      9.50 o 
  -4  -7   5       29.73       42.31     16.83 o 
  -3  -7   5      274.82      313.68     21.27 o 
  -2  -7   5      582.94      521.53     28.67 o 
  -1  -7   5     1190.21     1124.47     57.97 o 
   0  -7   5      937.36      952.90     50.06 o 
   1  -7   5        6.08        8.38      4.92 o 
   2  -7   5     2292.41     2231.34     88.69 o 
   3  -7   5       37.72       34.90      7.12 o 
   4  -7   5       88.79       88.87     14.78 o 
   5  -7   5        3.55        6.10      8.53 o 
   6  -7   5        8.62        1.15      9.26 o 
   7  -7   5      405.67      377.04     22.28 o 
  -8  -6   5        9.93       -8.23     23.77 o 
  -7  -6   5       13.97       18.19     11.77 o 
  -6  -6   5        8.69        9.20     14.81 o 
  -5  -6   5      492.46      450.52     38.05 o 
  -4  -6   5      307.28      330.83     32.23 o 
  -3  -6   5     4695.70     4939.23    200.78 o 
  -2  -6   5      189.40      216.05     12.46 o 
  -1  -6   5     1286.53     1256.08     64.76 o 
   0  -6   5     1477.99     1431.08     73.47 o 
   1  -6   5      206.43      183.05     10.29 o 
   2  -6   5       22.35       25.42      7.06 o 
   3  -6   5      140.89      144.90     10.27 o 
   4  -6   5       87.62       84.24      9.12 o 
   5  -6   5      139.52      137.11     12.74 o 
   6  -6   5      323.17      306.86     18.59 o 
   7  -6   5      128.70      125.51     13.32 o 
  -9  -5   5       56.33       67.40     25.45 o 
  -8  -5   5      116.44      145.52     30.17 o 
  -7  -5   5      133.22      150.83     16.03 o 
  -6  -5   5      283.95      280.87     21.45 o 
  -5  -5   5      351.13      379.14     25.63 o 
  -4  -5   5      732.74      665.79     29.37 o 
  -3  -5   5     2353.06     2423.51     99.22 o 
  -2  -5   5     2516.05     2743.52    111.74 o 
  -1  -5   5      114.92      117.02      6.90 o 
   0  -5   5     1994.56     1729.57    134.15 o 
   1  -5   5      147.28      149.95      8.68 o 
   2  -5   5      403.00      384.04     18.00 o 
   3  -5   5      238.18      242.92     13.66 o 
   4  -5   5      167.85      190.04     14.56 o 
   5  -5   5      681.26      630.07     28.98 o 
   6  -5   5      206.67      191.03     15.12 o 
   7  -5   5      580.85      418.23     79.61 o 
   8  -5   5        1.47       -6.02     24.61 o 
  -9  -4   5       45.14       74.32     23.66 o 
  -8  -4   5       11.87        7.01     19.26 o 
  -7  -4   5      284.01      264.25     20.66 o 
  -6  -4   5      627.69      606.80     36.90 o 
  -5  -4   5     1673.90     1555.30     65.07 o 
  -4  -4   5      414.33      455.90     20.75 o 
  -3  -4   5     2219.87     2232.88     91.97 o 
  -2  -4   5     1310.67     1394.22     63.27 o 
  -1  -4   5      542.29      524.74     22.54 o 
   0  -4   5      235.93      213.31     13.22 o 
   1  -4   5      346.54      394.28     29.71 o 
   2  -4   5     2397.60     2383.31     94.58 o 
   3  -4   5      438.27      399.14     22.40 o 
   4  -4   5     1460.60     1412.91     58.05 o 
   5  -4   5     1169.88     1031.39     43.64 o 
   6  -4   5       47.82       26.83     19.79 o 
   7  -4   5      823.24      681.48     43.96 o 
   8  -4   5       51.56       42.23     10.76 o 
  -9  -3   5       75.32       44.29     20.54 o 
  -8  -3   5      652.52      725.44     62.81 o 
  -7  -3   5      163.40      210.71     28.52 o 
  -6  -3   5      682.31      649.57     28.91 o 
  -5  -3   5      810.13      810.95     35.27 o 
  -4  -3   5     2168.34     2298.32     94.00 o 
  -3  -3   5       24.83       14.36      3.31 o 
  -2  -3   5       25.52       20.12      3.69 o 
  -1  -3   5       18.60       20.37      4.65 o 
   0  -3   5      418.44      390.71     21.37 o 
   1  -3   5      522.35      464.65     25.43 o 
   2  -3   5     1907.57     1824.32     81.97 o 
   3  -3   5      448.40      425.38     19.84 o 
   4  -3   5     1671.39     1541.83     83.77 o 
   5  -3   5      458.79      462.18     42.90 o 
   6  -3   5        1.24       -7.33     15.36 o 
   7  -3   5        5.97       -0.25      8.74 o 
   8  -3   5       79.66       45.66     25.63 o 
 -10  -2   5       45.95       21.46     20.54 o 
  -9  -2   5      126.50      115.53     24.48 o 
  -8  -2   5      545.60      534.16     48.69 o 
  -7  -2   5     1912.61     1959.46     96.44 o 
  -6  -2   5       36.43       34.48      8.17 o 
  -5  -2   5     1543.47     1540.00     66.86 o 
  -4  -2   5      318.81      313.14     14.49 o 
  -3  -2   5      157.88      166.75      8.54 o 
  -2  -2   5     1246.91     1532.31     62.85 o 
  -1  -2   5     8823.54     9353.99    377.73 o 
   0  -2   5     1204.42     1221.56     50.12 o 
   1  -2   5     1305.32     1251.02     51.62 o 
   2  -2   5     3510.05     3461.13    140.99 o 
   3  -2   5     2270.76     2108.73     84.36 o 
   4  -2   5        8.74        0.68      7.04 o 
   5  -2   5     1046.46     1063.58     45.09 o 
   6  -2   5      190.87      166.18     18.80 o 
   7  -2   5      187.79      273.94     37.69 o 
   8  -2   5       10.02      -13.98     23.24 o 
 -10  -1   5      192.50      272.70     32.05 o 
  -9  -1   5       22.53       53.82     17.06 o 
  -8  -1   5       19.47       18.04      7.39 o 
  -7  -1   5      642.41      636.59     33.49 o 
  -6  -1   5      460.31      479.80     75.56 o 
  -5  -1   5       50.69       49.45      4.30 o 
  -4  -1   5     1023.84     1036.36     43.02 o 
  -3  -1   5      996.24     1032.85     42.65 o 
  -2  -1   5     1774.69     1904.56     77.57 o 
  -1  -1   5     3606.03     3647.67    147.75 o 
   0  -1   5     2742.19     2809.98    140.59 o 
   1  -1   5       21.28       13.76      4.96 o 
   2  -1   5     1994.15     1921.16     79.30 o 
   3  -1   5       46.54       36.59      5.42 o 
   4  -1   5        0.83       -3.98      5.43 o 
   5  -1   5       55.60       51.27      7.68 o 
   6  -1   5        5.20       14.08     20.13 o 
   7  -1   5      352.81      489.14     51.35 o 
   8  -1   5       47.88       91.83     25.86 o 
 -10   0   5      320.02      375.85     38.01 o 
  -9   0   5      262.28      269.78     18.59 o 
  -8   0   5       93.78       84.11      9.32 o 
  -7   0   5       12.35        4.33      7.70 o 
  -6   0   5       79.68       74.33      7.17 o 
  -5   0   5        7.57       11.27      2.82 o 
  -4   0   5       88.89       85.27      5.04 o 
  -3   0   5     3529.10     3495.49    141.93 o 
  -2   0   5     2376.90     2402.33     97.62 o 
  -1   0   5     2826.52     2704.47    109.96 o 
   0   0   5     4243.39     4423.55    179.95 o 
   1   0   5     2690.06     2788.75    114.09 o 
   2   0   5      796.80      846.45     40.65 o 
   3   0   5      534.33      634.12     79.04 o 
   4   0   5      183.28      201.61     24.49 o 
   5   0   5        4.98       26.50     18.20 o 
   6   0   5       82.32      113.29     25.90 o 
   7   0   5      166.49      219.06     32.87 o 
   8   0   5       64.07       82.34     24.21 o 
 -11   1   5        0.06        5.87     17.70 o 
 -10   1   5       26.76       21.08     10.32 o 
  -9   1   5       69.14       52.45      9.67 o 
  -8   1   5        2.70       -2.44     13.20 o 
  -7   1   5       38.38       43.20      6.98 o 
  -6   1   5      973.55      901.19     44.97 o 
  -5   1   5       99.97       90.52      6.97 o 
  -4   1   5      480.17      460.05     23.39 o 
  -3   1   5     1524.45     1488.54     61.05 o 
  -2   1   5     3827.37     3775.73    153.33 o 
  -1   1   5        1.37        4.06      2.33 o 
   0   1   5     1408.65     1351.36     56.04 o 
   1   1   5      278.57      312.66     17.86 o 
   2   1   5       70.79       84.92      9.27 o 
   3   1   5       79.99       77.56     11.17 o 
   4   1   5     1020.93     1138.80    187.93 o 
   5   1   5      309.07      356.50     73.72 o 
   6   1   5      337.84      372.14     40.16 o 
   7   1   5      238.71      377.64     41.54 o 
 -11   2   5        8.47       -6.66     10.66 o 
 -10   2   5       13.53       13.83     10.04 o 
  -9   2   5       19.69       12.03      8.33 o 
  -8   2   5       29.31       36.01      8.80 o 
  -7   2   5      102.90      103.17      9.23 o 
  -6   2   5      770.46      752.43     37.88 o 
  -5   2   5     2751.25     2492.76    119.82 o 
  -4   2   5       58.34       68.85      5.71 o 
  -3   2   5      746.38      756.76     31.57 o 
  -2   2   5      558.86      515.92     21.84 o 
  -1   2   5      483.86      479.17     20.89 o 
   0   2   5        8.46        9.36      3.05 o 
   1   2   5      461.93      521.19     34.10 o 
   2   2   5      674.54      743.69     57.33 o 
   3   2   5       51.33       42.58      8.93 o 
   4   2   5      182.30      184.33     26.57 o 
   5   2   5      435.11      474.70     31.32 o 
   6   2   5       22.53       42.28     12.93 o 
   7   2   5      232.43      237.35     34.02 o 
 -11   3   5       20.68       25.68     11.87 o 
 -10   3   5        7.19       19.01      9.79 o 
  -9   3   5       65.58       54.53      9.77 o 
  -8   3   5      792.04      728.47     38.03 o 
  -7   3   5       10.06        8.69      6.60 o 
  -6   3   5      254.40      263.96     23.91 o 
  -5   3   5      582.25      565.16     31.96 o 
  -4   3   5      694.85      696.74     35.37 o 
  -3   3   5      662.09      616.28     28.92 o 
  -2   3   5      151.29      152.49     11.34 o 
  -1   3   5       56.09       53.56      5.56 o 
   0   3   5      207.50      215.31     11.05 o 
   1   3   5       19.30       16.57      3.93 o 
   2   3   5     1354.42     1264.36     68.84 o 
   3   3   5      171.21      164.93     15.95 o 
   4   3   5      209.04      227.51     19.08 o 
   5   3   5      280.96      274.91     22.19 o 
   6   3   5      115.48      153.70     17.72 o 
   7   3   5       22.42        7.52     18.80 o 
 -11   4   5       86.91      128.73     20.81 o 
 -10   4   5       27.57       38.68     10.27 o 
  -9   4   5      206.61      178.58     14.67 o 
  -8   4   5      419.69      409.32     23.81 o 
  -7   4   5      407.55      343.09     20.08 o 
  -6   4   5       36.87       48.25      6.81 o 
  -5   4   5      114.31      115.04      9.21 o 
  -4   4   5       90.34       81.45     13.66 o 
  -3   4   5      190.26      177.27     12.19 o 
  -2   4   5      495.78      493.74     21.79 o 
  -1   4   5      173.48      164.54     13.91 o 
   0   4   5      215.51      214.55     23.67 o 
   1   4   5      286.82      244.51     17.77 o 
   2   4   5      155.65      141.01     20.86 o 
   3   4   5      420.96      397.07     26.69 o 
   4   4   5       40.75       22.96     24.02 o 
   5   4   5       78.19       68.09     14.13 o 
   6   4   5       12.43      -16.22     13.39 o 
 -10   5   5       94.04       93.60     13.03 o 
  -9   5   5        5.86       14.79      9.47 o 
  -8   5   5        5.08       -1.43     11.67 o 
  -7   5   5      218.42      195.19     13.93 o 
  -6   5   5       12.08        7.71      6.21 o 
  -5   5   5       29.26       37.71      9.19 o 
  -4   5   5        6.36       -0.14      5.27 o 
  -3   5   5       26.50       31.95      5.90 o 
  -2   5   5       35.28       37.50      5.44 o 
  -1   5   5      132.67      136.39      8.81 o 
   0   5   5      464.93      489.30     29.38 o 
   1   5   5       60.30       63.95     18.27 o 
   2   5   5      219.28      187.96     17.06 o 
   3   5   5        3.83        6.14     15.95 o 
   4   5   5      212.66      207.14     19.79 o 
   5   5   5        2.44       -5.06     12.85 o 
   6   5   5        1.10      -22.24     17.79 o 
 -10   6   5        0.75      -14.30      9.77 o 
  -9   6   5       49.64       53.74     10.57 o 
  -8   6   5       19.94       23.90      8.39 o 
  -7   6   5        0.23        4.30     14.67 o 
  -6   6   5        0.59       -6.73      6.91 o 
  -5   6   5      163.21      164.73     13.80 o 
  -4   6   5      185.64      185.01     13.66 o 
  -3   6   5      699.71      689.62     36.13 o 
  -2   6   5       19.48        8.07      5.28 o 
  -1   6   5       66.48       61.92      8.80 o 
   0   6   5      107.86      103.60     11.02 o 
   1   6   5      113.82      134.13     13.54 o 
   2   6   5        0.87        3.07      9.26 o 
   3   6   5      168.22      150.21     16.76 o 
   4   6   5      124.85       99.78     16.22 o 
   5   6   5        0.33      -30.40     20.26 o 
 -10   7   5       12.27       -0.96     13.71 o 
  -9   7   5       35.14       22.64     10.82 o 
  -8   7   5        8.46       -2.21      8.78 o 
  -7   7   5       23.47       26.01      9.19 o 
  -6   7   5      105.80      116.70     12.19 o 
  -5   7   5       19.95       26.82      8.83 o 
  -4   7   5        7.22        2.51     15.95 o 
  -3   7   5       15.54        9.83      7.45 o 
  -2   7   5      160.15      170.23     13.92 o 
  -1   7   5        6.02       -3.30      7.81 o 
   0   7   5        0.76        4.81      7.99 o 
   1   7   5        0.63        5.24      8.91 o 
   2   7   5       58.69       62.33     22.56 o 
   3   7   5       16.04       13.99     13.27 o 
   4   7   5       49.69       43.20     15.54 o 
  -9   8   5       20.06       30.30     13.85 o 
  -8   8   5       19.17       14.92     18.82 o 
  -7   8   5      139.41      140.81     14.42 o 
  -6   8   5      117.10      138.20     14.21 o 
  -5   8   5       75.83       95.17     12.25 o 
  -4   8   5        0.05        2.57     14.67 o 
  -3   8   5       37.58       23.52     10.41 o 
  -2   8   5       19.16        4.36     10.36 o 
  -1   8   5        0.04        4.58      8.88 o 
   0   8   5       12.76       18.06     10.08 o 
   1   8   5       18.00       -1.53     23.06 o 
   2   8   5       13.34       24.27     12.51 o 
   3   8   5        0.02       -9.54     21.87 o 
  -8   9   5       16.99       16.03     11.32 o 
  -7   9   5        5.05       21.62     19.76 o 
  -6   9   5        1.38       -8.78     12.68 o 
  -5   9   5       10.98        3.21     12.88 o 
  -3   9   5       10.10        6.79     11.97 o 
  -2   9   5        1.78       -2.89     12.79 o 
  -1   9   5        1.69      -10.72      9.89 o 
   0   9   5        0.58        9.46     10.89 o 
   1   9   5        1.90       12.97     11.69 o 
  -6  10   5        0.67      -15.40     13.02 o 
  -5  10   5        0.58      -17.56     12.61 o 
  -3  10   5        4.27        5.64     13.07 o 
  -2  10   5        0.29       10.82     14.67 o 
  -1  10   5        7.23       13.89     14.08 o 
   0  10   5        1.04       14.17     21.46 o 
   2 -11   6       39.45       47.18     15.82 o 
  -2 -10   6      146.34      118.42     20.22 o 
  -1 -10   6      134.04      114.30     19.21 o 
   0 -10   6        4.29        8.02     14.12 o 
   1 -10   6      138.82      180.54     15.42 o 
   2 -10   6      444.50      443.14     28.51 o 
   3 -10   6        5.90       16.21      8.81 o 
   4 -10   6       90.04       96.28     12.69 o 
  -5  -9   6       82.25       66.20     18.66 o 
  -4  -9   6        3.00      -19.39     12.93 o 
  -3  -9   6        0.42       -5.50     11.32 o 
  -2  -9   6       22.20       25.86     13.94 o 
  -1  -9   6      931.53      898.60     74.96 o 
   0  -9   6       18.93       30.81     15.15 o 
   1  -9   6       65.64       78.01     10.65 o 
   2  -9   6      126.55      122.59     13.06 o 
   3  -9   6        4.31       11.44      8.36 o 
   4  -9   6       75.74       98.68     14.43 o 
   5  -9   6        0.54        7.49     10.16 o 
  -7  -8   6        0.00        3.56     25.90 o 
  -6  -8   6        0.31       -4.75     11.96 o 
  -5  -8   6      115.69       87.98     17.61 o 
  -3  -8   6      171.75      179.63     21.69 o 
  -2  -8   6       14.67       12.38     10.87 o 
  -1  -8   6       85.18       92.19      9.33 o 
   0  -8   6     1626.41     1559.66     80.89 o 
   1  -8   6      104.57       79.38      9.84 o 
   2  -8   6       25.85       22.92      7.87 o 
   3  -8   6       28.99       43.02     12.43 o 
   4  -8   6       68.49       71.21     13.30 o 
   5  -8   6        5.73        6.76      9.41 o 
   6  -8   6      569.10      562.63     29.41 o 
  -7  -7   6      305.31      299.56     46.10 o 
  -6  -7   6      157.33      163.87     43.85 o 
  -5  -7   6       23.21       25.15     10.60 o 
  -4  -7   6      875.25      750.61     62.49 o 
  -3  -7   6      950.04      930.60     76.06 o 
  -2  -7   6      115.17      120.08     10.07 o 
  -1  -7   6        9.62        6.87      5.93 o 
   0  -7   6      186.55      157.82     12.05 o 
   1  -7   6       48.90       37.49      7.60 o 
   2  -7   6      241.11      237.56     13.59 o 
   3  -7   6      233.77      242.98     15.95 o 
   4  -7   6      572.41      536.79     26.13 o 
   5  -7   6       18.18       22.31     10.72 o 
   6  -7   6      254.07      245.55     17.46 o 
   7  -7   6      145.13       39.11     26.96 o 
  -8  -6   6        2.61      -15.27     24.71 o 
  -7  -6   6      221.44      183.33     18.72 o 
  -6  -6   6      871.54      791.43     48.04 o 
  -5  -6   6      163.88      180.44     50.25 o 
  -4  -6   6      236.41      218.53     17.22 o 
  -3  -6   6       29.05       33.33      5.15 o 
  -2  -6   6      729.63      768.88     40.99 o 
  -1  -6   6       76.63       79.34      7.75 o 
   0  -6   6      350.33      349.22     28.79 o 
   1  -6   6      406.55      392.95     23.19 o 
   2  -6   6      153.94      160.79     10.37 o 
   3  -6   6      314.63      308.97     16.42 o 
   4  -6   6     2219.69     2064.61     83.76 o 
   5  -6   6       42.70       46.17      9.64 o 
   6  -6   6      378.26      372.87     41.31 o 
   7  -6   6       42.37       20.53     22.53 o 
  -9  -5   6      202.17      264.31     37.37 o 
  -8  -5   6      345.06      397.68     45.71 o 
  -7  -5   6       39.84       48.35     11.60 o 
  -6  -5   6      444.43      400.42     27.61 o 
  -5  -5   6     2238.59     2227.89    164.22 o 
  -4  -5   6      184.20      197.70     11.56 o 
  -3  -5   6        2.46        2.86      7.08 o 
  -2  -5   6       37.97       33.89      5.28 o 
  -1  -5   6       15.17       23.77      5.26 o 
   0  -5   6       63.14       61.45      7.15 o 
   1  -5   6     4576.22     4571.37    300.80 o 
   2  -5   6      130.54      119.79      8.59 o 
   3  -5   6       43.33       50.35      8.31 o 
   4  -5   6      654.71      598.49     27.48 o 
   5  -5   6      476.70      420.63     22.47 o 
   6  -5   6       97.06       99.42     23.40 o 
   7  -5   6       52.38       23.05     19.23 o 
  -9  -4   6      282.80      335.69     40.67 o 
  -8  -4   6      353.53      386.45     41.35 o 
  -7  -4   6      144.76      223.14     30.40 o 
  -6  -4   6      131.90      135.46      9.37 o 
  -5  -4   6       71.71       66.52      7.83 o 
  -4  -4   6       68.16       56.18      5.68 o 
  -3  -4   6       48.83       38.96      4.74 o 
  -2  -4   6     2013.62     2071.90    108.74 o 
  -1  -4   6     1321.16     1175.05     60.53 o 
   0  -4   6       12.78       18.80      4.77 o 
   1  -4   6      520.93      540.20     29.90 o 
   2  -4   6     7342.70     6943.96    347.68 o 
   3  -4   6      513.80      484.02     22.34 o 
   4  -4   6      305.48      281.92     15.79 o 
   5  -4   6        3.27       -1.21      7.90 o 
   6  -4   6       29.31        8.52     21.69 o 
   7  -4   6       27.06       33.67     12.66 o 
 -10  -3   6      170.56      218.92     33.33 o 
  -9  -3   6       39.34       43.78     21.09 o 
  -8  -3   6      584.57      658.09     58.82 o 
  -7  -3   6       97.13      109.29     31.18 o 
  -6  -3   6      368.80      367.69     18.05 o 
  -5  -3   6      554.06      496.85     26.57 o 
  -4  -3   6       25.32       31.91      4.44 o 
  -3  -3   6      265.13      261.91     12.91 o 
  -2  -3   6      624.90      603.87     41.46 o 
  -1  -3   6     4777.96     4674.87    190.07 o 
   0  -3   6     1364.48     1312.69    103.57 o 
   1  -3   6       10.88       16.67      5.09 o 
   2  -3   6     2395.11     2179.76    111.66 o 
   3  -3   6      387.11      345.55     17.35 o 
   4  -3   6      231.24      207.12     12.80 o 
   5  -3   6        6.79        2.24     15.30 o 
   6  -3   6      388.88      349.36     37.97 o 
   7  -3   6       46.24       30.35     26.87 o 
 -10  -2   6       91.25      108.11     24.25 o 
  -9  -2   6      134.01      128.74     24.80 o 
  -8  -2   6      107.33       74.28      9.76 o 
  -7  -2   6       39.35       30.07      7.12 o 
  -6  -2   6      199.08      193.53     14.33 o 
  -5  -2   6      203.34      181.55     16.35 o 
  -4  -2   6     3735.24     3955.68    160.61 o 
  -3  -2   6      738.77      818.07     34.43 o 
  -2  -2   6       40.94       43.22      3.92 o 
  -1  -2   6      526.36      449.71     19.38 o 
   0  -2   6     4058.56     4117.32    166.88 o 
   1  -2   6      631.11      625.95     33.88 o 
   2  -2   6       30.69       48.09      7.49 o 
   3  -2   6      124.22      125.32     12.12 o 
   4  -2   6      404.04      376.57     18.92 o 
   5  -2   6        0.87        0.21      7.16 o 
   6  -2   6     1264.91     1577.69    132.45 o 
   7  -2   6       81.35      159.27     29.98 o 
 -10  -1   6       80.63      106.14     23.79 o 
  -9  -1   6        0.46       -6.04      8.11 o 
  -8  -1   6       64.48       67.67      9.14 o 
  -7  -1   6      222.86      219.45     14.44 o 
  -6  -1   6      421.21      397.26     22.34 o 
  -5  -1   6      412.83      379.18     17.06 o 
  -4  -1   6     2066.39     2152.06     87.73 o 
  -3  -1   6     4750.91     4789.81    194.74 o 
  -2  -1   6      107.75      107.37      6.02 o 
  -1  -1   6        3.90        3.08      2.35 o 
   0  -1   6      813.43      821.29     42.67 o 
   1  -1   6      278.30      278.97     13.45 o 
   2  -1   6       11.34        5.11      6.56 o 
   3  -1   6      689.53      697.88     57.79 o 
   4  -1   6      175.01      230.89     68.20 o 
   5  -1   6      100.25      166.70     31.13 o 
   6  -1   6      192.76      351.60     43.23 o 
   7  -1   6      407.72      550.07     58.82 o 
 -10   0   6       27.22       41.35     18.52 o 
  -9   0   6        4.44        5.29      8.62 o 
  -8   0   6      215.02      207.40     17.28 o 
  -7   0   6      224.37      221.88     28.26 o 
  -6   0   6     1399.08     1351.20     66.29 o 
  -5   0   6      947.09      826.95     44.10 o 
  -4   0   6       22.03       26.33      3.02 o 
  -3   0   6     1590.41     1590.04     65.10 o 
  -2   0   6       38.75       36.79      3.28 o 
  -1   0   6      131.59      127.11      6.80 o 
   0   0   6      606.96      614.94     26.53 o 
   1   0   6      542.29      548.86     24.28 o 
   2   0   6      342.44      352.13     17.20 o 
   3   0   6      102.22      115.81     15.33 o 
   4   0   6     2260.09     3308.65    262.70 o 
   5   0   6       16.89       19.39     21.04 o 
   6   0   6       41.89       69.87     24.07 o 
   7   0   6       56.70       91.37     26.91 o 
 -10   1   6       11.93       -3.85     12.54 o 
  -9   1   6      163.57      184.79     14.36 o 
  -8   1   6      230.02      215.24     20.38 o 
  -7   1   6        7.88        2.75      9.28 o 
  -6   1   6      648.25      635.62     32.43 o 
  -5   1   6      901.52      858.24     42.59 o 
  -4   1   6       37.38       29.24      4.32 o 
  -3   1   6       14.12       15.89      2.62 o 
  -2   1   6      389.62      394.76     17.20 o 
  -1   1   6      473.36      447.61     19.61 o 
   0   1   6        9.05       10.76      4.75 o 
   1   1   6     3205.76     3463.72    141.59 o 
   2   1   6      242.28      276.74     36.02 o 
   3   1   6        4.40       -0.22      7.23 o 
   4   1   6      411.43      534.12    130.76 o 
   5   1   6      274.55      426.84     45.89 o 
   6   1   6       18.63       11.14     22.14 o 
   7   1   6        4.73       -2.80     21.27 o 
 -11   2   6       45.25       52.90     12.37 o 
 -10   2   6       10.10       26.43     10.28 o 
  -9   2   6      144.67      157.84     13.50 o 
  -8   2   6      197.04      183.78     13.21 o 
  -7   2   6       13.81       14.94      5.82 o 
  -6   2   6      441.15      405.62     21.87 o 
  -5   2   6      760.01      739.23     36.98 o 
  -4   2   6        0.42       -1.04      3.75 o 
  -3   2   6       34.27       34.89      3.47 o 
  -2   2   6      664.73      632.96     27.09 o 
  -1   2   6      239.54      233.14     11.62 o 
   0   2   6      681.74      742.98     32.34 o 
   1   2   6     1475.08     1692.12    112.19 o 
   2   2   6      676.47      777.73    146.92 o 
   3   2   6        5.24        7.89      8.40 o 
   4   2   6        6.39        2.48      9.76 o 
   5   2   6        3.52        1.70     11.21 o 
   6   2   6        0.16        2.93     20.31 o 
 -11   3   6       22.98       37.73     12.03 o 
 -10   3   6       99.73       94.08     12.14 o 
  -9   3   6       18.42       29.75     12.13 o 
  -8   3   6      230.32      200.66     14.02 o 
  -7   3   6       19.11       10.81      6.05 o 
  -6   3   6       25.06       38.87      6.07 o 
  -5   3   6       13.92        8.48      4.65 o 
  -4   3   6       55.34       56.66      5.96 o 
  -3   3   6     1052.65      918.44     38.49 o 
  -2   3   6      390.37      402.90     18.21 o 
  -1   3   6      700.81      683.94     34.49 o 
   0   3   6      388.56      398.12     18.68 o 
   1   3   6        1.77        4.66      7.84 o 
   2   3   6      454.89      471.75     29.54 o 
   3   3   6       56.39       80.53     19.87 o 
   4   3   6       17.77       12.77     10.19 o 
   5   3   6        1.39        6.94     11.87 o 
   6   3   6       60.75       58.91     24.02 o 
 -11   4   6        7.20       -8.71     14.17 o 
 -10   4   6       18.70       17.72     17.38 o 
  -9   4   6        3.97        7.75      7.99 o 
  -8   4   6        0.22       -6.94      6.47 o 
  -7   4   6        7.72       13.90      6.50 o 
  -6   4   6       19.03       14.21      5.75 o 
  -5   4   6      166.88      176.21     11.90 o 
  -4   4   6      312.13      297.14     34.48 o 
  -3   4   6      105.53      104.07     11.42 o 
  -2   4   6       16.58       20.88      4.68 o 
  -1   4   6      597.68      601.32     26.36 o 
   0   4   6      207.82      223.87     23.73 o 
   1   4   6       36.98       48.53      9.62 o 
   2   4   6       84.99       70.08     10.90 o 
   3   4   6        0.66        7.52     10.23 o 
   4   4   6        2.10      -23.67     20.77 o 
   5   4   6        1.76       -5.32     14.35 o 
 -10   5   6        1.98       13.28     10.35 o 
  -9   5   6        3.64        2.85      8.75 o 
  -8   5   6        5.20        6.68      7.41 o 
  -7   5   6        1.11       -2.67     14.30 o 
  -6   5   6       24.81       26.01      6.95 o 
  -5   5   6      310.53      304.12     18.22 o 
  -4   5   6      120.13      143.66     10.94 o 
  -3   5   6      295.31      269.44     16.29 o 
  -2   5   6       34.52       45.15      6.17 o 
  -1   5   6        2.34       -0.21      7.34 o 
   0   5   6       87.68       77.90     12.17 o 
   1   5   6        8.75        1.73      8.19 o 
   2   5   6       35.32       28.01     10.61 o 
   3   5   6      138.14      113.43     14.91 o 
   4   5   6       15.98       18.69     12.97 o 
   5   5   6        0.29        1.97     19.58 o 
 -10   6   6        3.51       11.07     25.61 o 
  -9   6   6       18.57       27.50      9.81 o 
  -8   6   6        9.86        9.78      8.01 o 
  -7   6   6       43.18       46.89      8.78 o 
  -6   6   6       74.17       80.85      9.95 o 
  -5   6   6       33.52       34.46     14.49 o 
  -4   6   6      613.49      597.94     32.50 o 
  -3   6   6     1242.66     1180.11     75.37 o 
  -2   6   6       37.02       48.33      8.89 o 
  -1   6   6        0.68       -1.92      7.50 o 
   0   6   6       16.18       14.09      8.91 o 
   1   6   6        9.51        6.44      9.08 o 
   2   6   6       39.34       52.79     12.45 o 
   3   6   6      244.28      176.37     18.61 o 
   4   6   6       18.87        0.60     19.85 o 
  -9   7   6       14.58       21.45     10.44 o 
  -8   7   6       29.19       18.64      9.77 o 
  -7   7   6        0.46        5.59      8.71 o 
  -6   7   6       17.64       24.75      9.33 o 
  -5   7   6       17.85       25.62      9.32 o 
  -4   7   6        2.58       11.99      8.87 o 
  -3   7   6       16.39       24.07     10.77 o 
  -2   7   6        0.08       -4.22     10.50 o 
  -1   7   6       32.13       40.53     15.93 o 
   0   7   6        0.35       -5.18      9.74 o 
   1   7   6       12.24        8.86     10.43 o 
   2   7   6       59.76       75.13     14.30 o 
   3   7   6        0.04       -1.28     12.88 o 
  -9   8   6       13.66       -4.22     13.52 o 
  -8   8   6        7.65        7.86     10.19 o 
  -7   8   6        1.04        3.60      9.49 o 
  -6   8   6        2.30       -6.05      9.85 o 
  -5   8   6        1.01       -8.89     22.53 o 
  -3   8   6        5.12       19.03     11.09 o 
  -2   8   6        2.42      -13.71     10.68 o 
  -1   8   6        8.58       12.65      9.87 o 
   0   8   6       15.75       34.27     11.76 o 
   1   8   6       46.68       59.00     18.50 o 
   2   8   6        9.56       12.03     12.86 o 
  -7   9   6        2.77        4.03     11.59 o 
  -6   9   6        2.53       -8.08     22.37 o 
  -5   9   6        0.01        4.45     13.75 o 
  -3   9   6       38.09       43.60     14.21 o 
  -2   9   6       18.35       24.02     14.81 o 
  -1   9   6        0.63      -16.78     12.52 o 
   0   9   6        3.60        1.64     11.66 o 
   1   9   6        2.42       17.51     22.51 o 
  -5  10   6        0.20        8.07     15.22 o 
  -3  10   6        1.44        0.73     13.94 o 
  -3 -10   7       30.96       27.92     15.63 o 
  -2 -10   7       84.74       91.37     18.52 o 
  -1 -10   7       89.16       94.67     18.98 o 
   0 -10   7        0.91       11.39      8.91 o 
   1 -10   7       10.97        0.47      9.03 o 
   2 -10   7       25.68       47.49     12.00 o 
   3 -10   7      122.20      124.74     16.38 o 
  -5  -9   7       47.62       20.36     16.41 o 
  -3  -9   7      280.10      243.81     27.00 o 
  -2  -9   7       25.70       58.55     15.95 o 
  -1  -9   7      229.84      218.72     15.75 o 
   0  -9   7       44.80       43.76      9.24 o 
   1  -9   7       19.10       29.45      9.53 o 
   2  -9   7       78.80       72.98     12.25 o 
   3  -9   7      139.98      150.89     16.50 o 
   4  -9   7      133.34      139.47     13.70 o 
  -6  -8   7      340.02      325.29     34.61 o 
  -5  -8   7      138.15      123.19     20.04 o 
  -4  -8   7       92.68       81.65     15.31 o 
  -3  -8   7       82.90       66.85     14.49 o 
  -2  -8   7       49.07       64.29      9.00 o 
  -1  -8   7       11.41        8.78      6.63 o 
   0  -8   7      282.34      235.79     36.24 o 
   1  -8   7      375.02      410.16     25.50 o 
   2  -8   7        7.18       12.07      8.29 o 
   3  -8   7      666.93      645.80     38.51 o 
   4  -8   7       72.67       76.64     12.13 o 
   5  -8   7       15.69        6.12     10.10 o 
  -7  -7   7       78.41       49.06     13.49 o 
  -6  -7   7      216.67      219.20     38.83 o 
  -4  -7   7        0.47       -4.26      9.95 o 
  -3  -7   7       17.61       20.09     12.10 o 
  -2  -7   7      114.57      138.54     11.18 o 
  -1  -7   7        0.68        0.40      6.08 o 
   0  -7   7      668.59      615.87     34.33 o 
   1  -7   7      751.92      773.59     42.42 o 
   2  -7   7      188.29      196.42     15.70 o 
   3  -7   7      378.62      355.11     19.58 o 
   4  -7   7      737.13      666.36     31.21 o 
   5  -7   7      219.56      225.27     20.47 o 
   6  -7   7        2.55      -10.38     13.20 o 
  -8  -6   7      214.06      230.75     38.79 o 
  -7  -6   7      103.92       99.36     14.66 o 
  -6  -6   7       42.98       38.86     15.89 o 
  -5  -6   7        8.20       10.10      8.69 o 
  -4  -6   7       88.02       76.17      7.83 o 
  -3  -6   7       70.64       68.43      7.65 o 
  -2  -6   7      859.81      846.05     44.67 o 
  -1  -6   7     1088.44     1102.69     57.57 o 
   0  -6   7      314.24      290.00     18.52 o 
   1  -6   7      563.23      493.75     28.56 o 
   2  -6   7      414.72      414.76     34.98 o 
   3  -6   7      130.39      135.14     31.61 o 
   4  -6   7      341.76      300.80     17.68 o 
   5  -6   7        4.44        2.07      8.84 o 
   6  -6   7      139.27      128.92     13.45 o 
  -9  -5   7        9.31       31.18     26.55 o 
  -8  -5   7       58.99       39.43     26.55 o 
  -7  -5   7      202.52      282.01     38.69 o 
  -6  -5   7       18.57        5.04      8.80 o 
  -5  -5   7      282.46      272.86     21.50 o 
  -4  -5   7     1078.87     1066.62     45.76 o 
  -3  -5   7      391.40      328.32     23.13 o 
  -2  -5   7     1969.84     1901.91     96.20 o 
  -1  -5   7     1867.27     1842.14     93.56 o 
   0  -5   7       59.00       64.88      7.58 o 
   1  -5   7     2545.33     2374.76    121.00 o 
   2  -5   7       23.58        6.84      7.11 o 
   3  -5   7      193.96      188.95     15.96 o 
   4  -5   7        0.52      -10.88      7.25 o 
   5  -5   7        5.27       -0.39     10.24 o 
   6  -5   7      651.44      578.56     64.58 o 
   7  -5   7        0.63        8.20     11.36 o 
  -9  -4   7       38.04       31.68     25.03 o 
  -8  -4   7        9.81       13.57     21.00 o 
  -7  -4   7       23.47       -1.24     20.59 o 
  -6  -4   7      551.35      518.02     27.09 o 
  -5  -4   7      384.55      429.43     28.79 o 
  -4  -4   7     4264.18     4337.34    176.77 o 
  -3  -4   7      670.30      687.30     30.22 o 
  -2  -4   7      567.11      517.10     27.93 o 
  -1  -4   7      769.99      749.61     39.40 o 
   0  -4   7      206.47      223.27     14.55 o 
   1  -4   7        1.41       -4.38      5.40 o 
   2  -4   7      866.47      832.93     45.08 o 
   3  -4   7       11.40       -1.58     12.88 o 
   4  -4   7       49.38       57.57     11.64 o 
   5  -4   7      453.62      379.86     23.71 o 
   6  -4   7      125.88      110.37     12.21 o 
   7  -4   7      114.53      103.95     12.99 o 
 -10  -3   7        0.79        1.65     22.56 o 
  -9  -3   7       10.46       37.27     21.36 o 
  -8  -3   7      100.41       91.83     22.24 o 
  -7  -3   7      487.71      523.98     30.08 o 
  -6  -3   7      964.95     1059.03    100.52 o 
  -5  -3   7      274.34      261.97     13.75 o 
  -4  -3   7     1984.97     2019.55     83.35 o 
  -3  -3   7     2411.00     2474.98    101.51 o 
  -2  -3   7       48.20       58.28      5.16 o 
  -1  -3   7     1260.40     1145.71     86.54 o 
   0  -3   7        0.37        7.58     11.53 o 
   1  -3   7      699.96      680.16     36.99 o 
   2  -3   7      179.95      176.73     14.74 o 
   3  -3   7      423.95      428.23     27.03 o 
   4  -3   7     1010.43      905.02     81.26 o 
   5  -3   7      156.19      157.14     17.36 o 
   6  -3   7      570.61      569.96     60.29 o 
   7  -3   7        1.63      -38.31     25.54 o 
 -10  -2   7       60.43      112.28     25.86 o 
  -9  -2   7       58.90       66.20     20.08 o 
  -8  -2   7      131.65      156.44     19.49 o 
  -7  -2   7      259.97      256.48     33.88 o 
  -6  -2   7      686.14      671.18     38.51 o 
  -5  -2   7      426.08      440.88     20.27 o 
  -4  -2   7      325.59      376.86     17.38 o 
  -3  -2   7      134.37      147.92     11.81 o 
  -2  -2   7      410.63      377.66     20.42 o 
  -1  -2   7        8.16       12.31      4.16 o 
   0  -2   7      745.14      677.63     36.12 o 
   1  -2   7     2186.53     2202.35    111.98 o 
   2  -2   7      518.96      496.28     29.10 o 
   3  -2   7      808.39      750.07     42.25 o 
   4  -2   7      553.09      586.56     35.50 o 
   5  -2   7       79.87       69.17     13.76 o 
   6  -2   7      319.18      331.84     42.68 o 
   7  -2   7        6.64       38.74     25.22 o 
 -10  -1   7       20.54       32.55     18.84 o 
  -9  -1   7      412.18      405.46     25.04 o 
  -8  -1   7      235.51      233.15     16.60 o 
  -7  -1   7      146.22      140.99     11.13 o 
  -6  -1   7      250.97      273.55     16.38 o 
  -5  -1   7      936.81      969.62     71.29 o 
  -4  -1   7       49.82       53.67      4.59 o 
  -3  -1   7       38.99       42.82      4.01 o 
  -2  -1   7      368.05      334.34     14.93 o 
  -1  -1   7       11.13       17.41      3.33 o 
   0  -1   7      208.91      220.60     14.29 o 
   1  -1   7     1540.22     1581.11     81.38 o 
   2  -1   7      702.22      624.30     45.11 o 
   3  -1   7      706.12      736.42     95.13 o 
   4  -1   7      237.20      280.75     21.21 o 
   5  -1   7        0.96      -14.99     21.36 o 
   6  -1   7        0.57      -35.69     23.79 o 
 -10   0   7       22.72       15.92      9.48 o 
  -9   0   7      110.66      122.56     12.05 o 
  -8   0   7      569.41      557.06     30.29 o 
  -7   0   7        1.55       11.77      6.24 o 
  -6   0   7      215.90      222.82     13.74 o 
  -5   0   7        2.67      -12.11     10.54 o 
  -4   0   7       94.50      106.47      6.29 o 
  -3   0   7      519.25      511.83     25.76 o 
  -2   0   7     3776.40     3907.96    158.51 o 
  -1   0   7      690.49      649.87     27.71 o 
   0   0   7      482.65      533.26     23.61 o 
   1   0   7      799.23      819.85     35.71 o 
   2   0   7      555.39      645.37     57.13 o 
   3   0   7       26.36       42.37      9.76 o 
   4   0   7      106.68      227.31     33.38 o 
   5   0   7       34.43       65.93     25.17 o 
   6   0   7       65.58       81.01     28.29 o 
 -11   1   7       44.10       90.36     17.19 o 
 -10   1   7        6.45       14.23      9.38 o 
  -9   1   7        7.09       -5.06      7.68 o 
  -8   1   7       78.02       59.31      8.55 o 
  -7   1   7       70.54       69.76      8.02 o 
  -6   1   7       43.97       37.55      6.13 o 
  -5   1   7      628.34      591.87     30.13 o 
  -4   1   7      775.22      677.67     33.87 o 
  -3   1   7      250.17      262.87     15.42 o 
  -2   1   7      886.13      876.24     36.79 o 
  -1   1   7     1030.46     1040.36     43.70 o 
   0   1   7       62.73       51.07      6.33 o 
   1   1   7      407.97      475.32     45.13 o 
   2   1   7        3.43        1.19      6.12 o 
   3   1   7        5.80       14.63     18.38 o 
   4   1   7       38.96       73.91     22.88 o 
   5   1   7        7.59       15.95     22.14 o 
   6   1   7      208.68      288.06     39.20 o 
 -11   2   7       61.07       70.42     16.92 o 
 -10   2   7       61.01       51.62     10.77 o 
  -9   2   7       43.48       58.12     12.10 o 
  -8   2   7        7.90       20.01      7.17 o 
  -7   2   7        2.12        0.82      5.45 o 
  -6   2   7       29.81       24.79     11.16 o 
  -5   2   7        1.72        7.34      4.57 o 
  -4   2   7      720.79      640.91     32.36 o 
  -3   2   7      711.10      607.95     39.80 o 
  -2   2   7      231.34      236.34     16.50 o 
  -1   2   7      467.49      499.22     22.42 o 
   0   2   7      517.77      536.62     24.50 o 
   1   2   7      109.03      117.70     12.99 o 
   2   2   7       40.46       62.68     24.67 o 
   3   2   7      134.68      152.31     37.66 o 
   4   2   7        4.40       25.54     20.08 o 
   5   2   7       20.77       64.69     25.40 o 
 -11   3   7        0.49        2.11     14.21 o 
 -10   3   7        0.12       -3.13      9.26 o 
  -9   3   7        2.94       -3.81     16.89 o 
  -8   3   7        7.35        9.34      6.87 o 
  -7   3   7      306.79      286.13     17.46 o 
  -6   3   7       51.91       42.44      6.83 o 
  -5   3   7       92.61      105.96      9.26 o 
  -4   3   7      182.24      168.60     14.88 o 
  -3   3   7      428.25      407.44     31.02 o 
  -2   3   7        3.07        6.49      4.08 o 
  -1   3   7      143.04      144.51      9.10 o 
   0   3   7      255.94      250.56     30.58 o 
   1   3   7        4.96       -1.08      7.55 o 
   2   3   7       13.50       24.64     10.89 o 
   3   3   7      294.35      348.85     93.32 o 
   4   3   7      137.23      165.74     17.84 o 
   5   3   7       76.25      101.73     26.04 o 
 -10   4   7        2.25        1.77      9.23 o 
  -9   4   7        3.26        2.86      7.99 o 
  -8   4   7       65.01       47.29     15.61 o 
  -7   4   7       24.07       26.60      6.96 o 
  -6   4   7      494.24      435.14     24.09 o 
  -5   4   7        0.48        1.96      5.62 o 
  -4   4   7       29.12       28.46      6.15 o 
  -3   4   7       12.65       13.94      6.97 o 
  -2   4   7       63.01       60.14      6.27 o 
  -1   4   7       21.15       23.40      5.40 o 
   0   4   7       64.46       50.95     13.04 o 
   1   4   7      126.68      155.39     27.51 o 
   2   4   7        2.15       -5.13      9.61 o 
   3   4   7        3.55       -3.41     10.98 o 
   4   4   7       66.86       77.33     17.24 o 
   5   4   7       18.30       12.38     17.28 o 
 -10   5   7       27.37       17.64     10.18 o 
  -9   5   7      167.47      149.24     13.85 o 
  -8   5   7        0.40        5.49      7.72 o 
  -7   5   7       56.32       48.40      9.79 o 
  -6   5   7       21.15       33.70     16.76 o 
  -5   5   7       53.35       58.68     16.05 o 
  -4   5   7      213.53      218.82     14.58 o 
  -3   5   7       96.60       89.13     10.80 o 
  -2   5   7       60.30       69.02      7.32 o 
  -1   5   7       13.55       22.20      8.77 o 
   0   5   7        0.54       -9.21      7.74 o 
   1   5   7      274.23      232.20     27.32 o 
   2   5   7       17.40       36.27     14.76 o 
   3   5   7       14.69        8.21     12.64 o 
   4   5   7       25.04       -2.08     13.36 o 
  -9   6   7       29.59       13.65     13.57 o 
  -8   6   7       31.90       26.00      8.92 o 
  -7   6   7        0.14        3.09      8.11 o 
  -6   6   7        0.13        3.28      7.48 o 
  -5   6   7       20.17       21.87      7.94 o 
  -4   6   7       73.35       56.44      9.88 o 
  -3   6   7      108.30      110.49     10.82 o 
  -2   6   7        5.19        3.53     10.59 o 
  -1   6   7       17.32       12.15      9.32 o 
   0   6   7       15.56       16.26      9.90 o 
   1   6   7        1.20       24.42     10.54 o 
   2   6   7       50.75       39.60     12.42 o 
   3   6   7        0.12       -2.18     12.27 o 
  -9   7   7        0.65       11.45     10.28 o 
  -8   7   7       17.88       30.32     10.22 o 
  -7   7   7        2.68      -14.27      9.51 o 
  -6   7   7        3.23       20.02      9.71 o 
  -5   7   7        0.28       10.07      8.97 o 
  -4   7   7        5.58       21.07      9.43 o 
  -3   7   7        8.42       14.58     10.22 o 
  -2   7   7        6.56       19.58     11.32 o 
  -1   7   7       34.08       43.37     13.20 o 
   0   7   7       11.56       18.28     10.83 o 
   1   7   7       36.53       36.14     12.85 o 
   2   7   7       19.49       17.43     15.86 o 
  -8   8   7        0.75       -8.04      9.55 o 
  -7   8   7        2.32      -14.97     10.08 o 
  -6   8   7       34.03       15.97     24.71 o 
  -5   8   7        8.12        1.33     12.97 o 
  -3   8   7       16.75       -2.02     12.24 o 
  -2   8   7        1.38        6.83     12.88 o 
  -1   8   7        0.10      -12.75     11.97 o 
   0   8   7        4.70       21.54     12.12 o 
   1   8   7        6.84       15.33     13.03 o 
  -7   9   7       17.00        2.75     19.26 o 
  -6   9   7        3.61       22.47     14.49 o 
  -5   9   7        3.85      -20.56     13.71 o 
  -3   9   7       14.32       -1.60     12.52 o 
  -2   9   7        1.80        7.01     15.18 o 
  -2 -10   8        0.52       15.04     14.81 o 
  -1 -10   8       53.73       58.36     16.73 o 
   0 -10   8      146.96      136.87     16.55 o 
   1 -10   8        1.40        7.20     12.97 o 
   2 -10   8        8.81        9.44     15.54 o 
  -5  -9   8        8.26      -22.83     15.22 o 
  -4  -9   8       34.29       38.28     15.77 o 
  -3  -9   8      108.41       91.97     17.56 o 
  -2  -9   8        4.56       22.79     13.07 o 
  -1  -9   8        0.80        6.28      8.11 o 
   0  -9   8      409.81      455.28     31.04 o 
   1  -9   8      190.05      229.41     19.83 o 
   2  -9   8       79.31       94.52     13.06 o 
   3  -9   8       16.33       30.82     13.11 o 
  -6  -8   8        1.08      -20.22     13.48 o 
  -4  -8   8        6.21       12.88     13.34 o 
  -3  -8   8      409.19      386.12     37.55 o 
  -2  -8   8      545.53      531.58     34.87 o 
  -1  -8   8       47.96       48.96      8.68 o 
   0  -8   8      213.20      203.88     15.74 o 
   1  -8   8      936.69      901.29     64.85 o 
   2  -8   8        1.65        4.19      9.53 o 
   3  -8   8      113.29       96.67     14.08 o 
   4  -8   8       10.34      -17.35     11.57 o 
  -6  -7   8      278.11      226.58     25.40 o 
  -5  -7   8      100.51       75.97     14.30 o 
  -4  -7   8       10.77       21.50     12.15 o 
  -3  -7   8       18.61       15.85      6.99 o 
  -2  -7   8     1542.28     1561.36     80.37 o 
  -1  -7   8       65.97       93.76      9.92 o 
   0  -7   8       45.25       21.10      8.55 o 
   1  -7   8       64.26       49.86      9.04 o 
   2  -7   8        0.87        7.95      8.88 o 
   3  -7   8      138.75      132.52     14.94 o 
   4  -7   8       41.32       45.97     13.67 o 
   5  -7   8      346.18      322.47     56.94 o 
  -8  -6   8        7.16      -26.87     26.22 o 
  -7  -6   8       66.69       47.86     27.60 o 
  -6  -6   8       50.81       11.97     11.46 o 
  -5  -6   8      868.49      870.32     71.57 o 
  -4  -6   8      515.76      530.14     29.45 o 
  -3  -6   8        4.59        4.70      6.15 o 
  -2  -6   8       43.70       52.31      7.46 o 
  -1  -6   8     1811.58     1648.92     84.62 o 
   0  -6   8       60.66       64.99      8.34 o 
   1  -6   8        9.87       19.90     10.02 o 
   2  -6   8      113.11      126.71     13.30 o 
   3  -6   8      179.84      189.76     17.23 o 
   4  -6   8       30.00       39.31     16.23 o 
   5  -6   8      930.02      885.08     74.41 o 
  -9  -5   8       19.46       39.43     26.41 o 
  -8  -5   8      421.96      428.72     49.42 o 
  -7  -5   8      315.91      318.87     39.93 o 
  -6  -5   8      102.02      107.98     34.78 o 
  -5  -5   8      677.04      650.16     34.94 o 
  -4  -5   8      616.48      629.68     33.87 o 
  -3  -5   8       87.98       95.48      8.69 o 
  -2  -5   8       46.12       54.17      7.39 o 
  -1  -5   8        1.54        6.51     13.30 o 
   0  -5   8        1.88       12.17      6.31 o 
   1  -5   8      126.10      138.21     12.01 o 
   2  -5   8      569.12      580.91     50.94 o 
   3  -5   8      774.92      727.57     41.93 o 
   4  -5   8        5.94       -9.16     11.14 o 
   5  -5   8      225.36      178.21     51.94 o 
   6  -5   8      128.18      138.50     21.82 o 
  -9  -4   8       45.75       46.40     24.85 o 
  -8  -4   8       55.15       48.19     25.63 o 
  -7  -4   8      646.87      689.38     46.28 o 
  -6  -4   8      357.66      362.71     22.94 o 
  -5  -4   8      118.05      102.49      8.02 o 
  -4  -4   8        7.14       12.23      4.78 o 
  -3  -4   8      325.80      317.24     18.68 o 
  -2  -4   8      138.07      144.73     16.48 o 
  -1  -4   8      412.73      387.84     22.36 o 
   0  -4   8      569.49      563.08     31.02 o 
   1  -4   8      357.73      325.78     20.65 o 
   2  -4   8       37.96       35.17      9.04 o 
   3  -4   8     2224.30     2059.32    106.53 o 
   4  -4   8      129.44      128.43     15.56 o 
   5  -4   8      242.85      207.23     31.29 o 
   6  -4   8       18.16       -9.96     23.13 o 
  -9  -3   8      263.05      291.68     35.67 o 
  -8  -3   8       76.78      100.47     22.92 o 
  -7  -3   8       78.16      105.61     11.35 o 
  -6  -3   8      824.41      878.81     45.88 o 
  -5  -3   8       79.97       90.98      7.32 o 
  -4  -3   8      104.88       96.02      7.16 o 
  -3  -3   8      105.21      105.06      7.35 o 
  -2  -3   8       98.84      104.14      8.48 o 
  -1  -3   8       38.66       46.16      6.67 o 
   0  -3   8     4404.99     4322.55    216.17 o 
   1  -3   8       50.47       48.64      7.81 o 
   2  -3   8       22.58       28.84      8.64 o 
   3  -3   8      255.52      278.57     43.37 o 
   4  -3   8      159.51      151.85     16.41 o 
   5  -3   8      115.39       98.63     20.22 o 
   6  -3   8        3.17      -12.56     28.75 o 
 -10  -2   8       83.83       74.46     22.74 o 
  -9  -2   8      111.18      133.44     17.03 o 
  -8  -2   8       97.19       84.85     14.76 o 
  -7  -2   8       39.21       34.34      7.75 o 
  -6  -2   8       15.55       20.10      6.77 o 
  -5  -2   8      364.22      367.49     21.10 o 
  -4  -2   8        0.72       -5.58      3.72 o 
  -3  -2   8     1085.90     1119.11     46.99 o 
  -2  -2   8      960.79      957.58     49.75 o 
  -1  -2   8      116.58      116.54      9.19 o 
   0  -2   8        9.06       13.11      5.72 o 
   1  -2   8     3902.99     3947.48    199.63 o 
   2  -2   8      111.53      104.57     11.73 o 
   3  -2   8      100.11       90.75     29.87 o 
   4  -2   8        5.65      -12.42     17.17 o 
   5  -2   8       23.76       10.27     27.83 o 
   6  -2   8       20.99       14.76     26.87 o 
 -10  -1   8       50.46       49.61     19.39 o 
  -9  -1   8      139.52      158.26     19.49 o 
  -8  -1   8        4.49        8.79      7.44 o 
  -7  -1   8       89.45       93.15      9.30 o 
  -6  -1   8      541.56      517.24     27.84 o 
  -5  -1   8       12.93       12.49      7.04 o 
  -4  -1   8      239.80      206.34     10.61 o 
  -3  -1   8      174.17      204.25     10.43 o 
  -2  -1   8     1776.38     1725.04     70.94 o 
  -1  -1   8      414.95      383.65     17.31 o 
   0  -1   8       32.21       53.73     11.16 o 
   1  -1   8      535.87      543.05     31.27 o 
   2  -1   8       34.38       39.11     16.05 o 
   3  -1   8      113.03      114.68     13.93 o 
   4  -1   8       35.48       57.03     25.49 o 
   5  -1   8      292.49      400.61     48.19 o 
   6  -1   8       36.50       75.97     27.92 o 
 -10   0   8       46.05       48.38     10.61 o 
  -9   0   8       50.74       58.89      9.76 o 
  -8   0   8       52.70       61.90      8.78 o 
  -7   0   8      232.66      228.25     15.02 o 
  -6   0   8        0.73        5.31      9.15 o 
  -5   0   8     1298.87     1233.86     60.50 o 
  -4   0   8      387.31      339.20     24.87 o 
  -3   0   8        6.98       10.52      3.28 o 
  -2   0   8        7.54       12.28      3.59 o 
  -1   0   8      947.49      978.42     41.19 o 
   0   0   8      245.22      241.22     12.57 o 
   1   0   8        7.90       10.75     10.71 o 
   2   0   8       86.75       97.52     16.05 o 
   3   0   8      241.35      361.78     44.06 o 
   4   0   8       13.29       49.15     27.05 o 
   5   0   8      584.18      806.13     77.94 o 
 -11   1   8       11.80       39.11     14.81 o 
 -10   1   8       12.67        9.29      9.19 o 
  -9   1   8       11.06        9.80      7.95 o 
  -8   1   8       53.85       68.51      8.81 o 
  -7   1   8       92.25       87.99      8.96 o 
  -6   1   8      182.21      154.93     10.80 o 
  -5   1   8      207.16      222.12     13.48 o 
  -4   1   8      763.38      722.25     36.14 o 
  -3   1   8        9.94       12.58      4.21 o 
  -2   1   8       52.21       45.74      4.68 o 
  -1   1   8       43.61       40.91      5.06 o 
   0   1   8       12.60       14.53      5.22 o 
   1   1   8        6.27        2.33      5.53 o 
   2   1   8      310.35      433.94     47.41 o 
   3   1   8       19.65       21.69     22.65 o 
   4   1   8       60.02       94.49     27.05 o 
   5   1   8       23.97       66.11     27.92 o 
 -11   2   8       12.45       20.36     14.95 o 
 -10   2   8        0.56        8.06      9.19 o 
  -9   2   8      107.74      100.90     11.33 o 
  -8   2   8       23.18       37.33      7.84 o 
  -7   2   8      271.16      272.49     16.90 o 
  -6   2   8      192.53      171.41     11.81 o 
  -5   2   8        4.75        7.23      5.00 o 
  -4   2   8      253.73      246.07     14.65 o 
  -3   2   8       39.92       33.08      5.55 o 
  -2   2   8       86.52       80.00      8.08 o 
  -1   2   8      171.15      147.25      9.24 o 
   0   2   8      221.87      222.98     25.40 o 
   1   2   8      164.05      206.02     24.80 o 
   2   2   8        0.79      -13.03      8.90 o 
   3   2   8      651.63     1124.40     98.62 o 
   4   2   8        2.41       28.65     23.02 o 
   5   2   8        8.91       19.99     23.47 o 
 -10   3   8       18.61        6.04     19.07 o 
  -9   3   8       26.66       36.81      9.19 o 
  -8   3   8        2.33       -5.81      6.81 o 
  -7   3   8       23.03       34.03      7.00 o 
  -6   3   8       30.52       25.15      6.48 o 
  -5   3   8        8.45        3.15     12.24 o 
  -4   3   8       32.23       26.58      5.77 o 
  -3   3   8       43.43       36.20      6.17 o 
  -2   3   8       80.72       82.03     11.71 o 
  -1   3   8       15.61       10.52      5.40 o 
   0   3   8      505.12      595.96     84.54 o 
   1   3   8        6.51        6.78      8.88 o 
   2   3   8        1.37       14.29     10.11 o 
   3   3   8       14.50       23.36     11.87 o 
   4   3   8       24.14       78.54     24.67 o 
 -10   4   8       21.28       33.72     10.36 o 
  -9   4   8       18.59       13.16      8.55 o 
  -8   4   8        3.57        3.12      7.55 o 
  -7   4   8       82.11       68.37      9.44 o 
  -6   4   8       91.78       96.84      9.86 o 
  -5   4   8       25.12       17.25      6.62 o 
  -4   4   8        4.53       11.91      6.30 o 
  -3   4   8      104.51       91.01     12.01 o 
  -2   4   8       35.43       42.19      6.94 o 
  -1   4   8      251.25      298.60     22.03 o 
   0   4   8      224.02      245.51     20.33 o 
   1   4   8       84.97      126.72     35.05 o 
   2   4   8        0.08       18.69     10.95 o 
   3   4   8        0.62      -17.55     11.70 o 
   4   4   8        0.01        0.78     21.50 o 
  -9   5   8        7.89       23.09      9.43 o 
  -8   5   8        0.27        3.75      7.73 o 
  -7   5   8        0.14        1.04      6.81 o 
  -6   5   8        0.80        1.64      9.38 o 
  -5   5   8        3.32        3.50      6.54 o 
  -4   5   8      113.74      114.52     10.60 o 
  -3   5   8       35.99       37.61      7.32 o 
  -2   5   8       25.85       36.08     10.50 o 
  -1   5   8       11.72       14.55     11.44 o 
   0   5   8        6.15        3.27     10.07 o 
   1   5   8       14.44       15.17     10.55 o 
   2   5   8        0.01       -0.93     16.16 o 
   3   5   8        0.61       12.03     13.25 o 
  -9   6   8        0.17       -1.09     17.44 o 
  -8   6   8        7.84       13.56      8.92 o 
  -7   6   8        6.71       11.83      8.31 o 
  -6   6   8       12.14        9.46      9.40 o 
  -5   6   8       18.76       30.05     10.68 o 
  -4   6   8        6.06        0.56      7.68 o 
  -3   6   8       20.30       31.86     11.42 o 
  -2   6   8       48.42       54.01     13.34 o 
  -1   6   8       27.77       15.77     11.65 o 
   0   6   8       23.39       10.07     22.30 o 
   1   6   8       15.14        1.97     20.54 o 
   2   6   8        0.11      -11.07     34.16 o 
  -8   7   8        0.11        8.23     10.03 o 
  -7   7   8        0.60        5.56      9.74 o 
  -6   7   8       32.82       17.98     11.00 o 
  -5   7   8        5.66       14.61     15.29 o 
  -4   7   8        8.10       -2.52     12.33 o 
  -3   7   8        0.21        5.50     10.87 o 
  -2   7   8        0.13       -0.96     11.23 o 
  -1   7   8        1.84       -4.22     13.34 o 
   0   7   8        2.48       -4.42     11.84 o 
   1   7   8        7.62        1.44     19.78 o 
  -8   8   8        3.76      -10.22     16.73 o 
  -7   8   8       10.10       -1.75     11.05 o 
  -6   8   8       40.44       27.42     11.31 o 
  -5   8   8      144.69      145.20     21.55 o 
  -4   8   8      127.09      142.95     21.09 o 
  -3   8   8        7.87       20.86     13.71 o 
  -2   8   8        0.13       11.74     13.34 o 
  -1   8   8        0.70       12.47     15.45 o 
  -4  -9   9        4.57       17.15     14.44 o 
  -3  -9   9      143.78      138.32     20.91 o 
  -2  -9   9      184.07      191.02     15.51 o 
  -1  -9   9       84.37      118.68     14.03 o 
   0  -9   9       38.23       46.71     10.74 o 
   1  -9   9        9.78       17.00     10.06 o 
   2  -9   9        6.09       22.65     16.14 o 
  -6  -8   9      146.32      102.42     19.67 o 
  -5  -8   9      330.29      310.06     32.09 o 
  -4  -8   9       92.34       92.43     17.01 o 
  -3  -8   9       87.61       96.36     11.05 o 
  -2  -8   9       72.91       83.42     10.45 o 
  -1  -8   9        8.72       15.27     13.80 o 
   0  -8   9       24.26       16.21      8.09 o 
   1  -8   9        2.71       20.01      9.65 o 
   2  -8   9      389.31      378.94     26.08 o 
   3  -8   9       40.78       34.11     12.17 o 
  -5  -7   9      157.40      165.28     20.22 o 
  -4  -7   9      413.47      435.87     29.11 o 
  -3  -7   9      121.94      135.77     12.06 o 
  -2  -7   9      163.20      188.17     14.39 o 
  -1  -7   9      142.75      149.13     21.87 o 
   0  -7   9       46.11       49.50      9.05 o 
   1  -7   9      145.19      142.79     14.05 o 
   2  -7   9      212.76      210.80     17.85 o 
   3  -7   9      273.33      245.88     45.76 o 
   4  -7   9       32.53       28.78     26.77 o 
  -5  -6   9       27.56       32.96      7.37 o 
  -4  -6   9        0.45        1.62      6.50 o 
  -3  -6   9        2.14       -5.44     10.75 o 
  -2  -6   9       12.91       11.29      6.49 o 
  -1  -6   9      645.30      547.84     42.52 o 
   0  -6   9      933.04      926.69     49.80 o 
   1  -6   9        3.62       -3.09      7.72 o 
   2  -6   9      907.40      862.85     48.45 o 
   3  -6   9       81.83       88.59     15.89 o 
   4  -6   9        5.24       -0.47     12.19 o 
  -8  -5   9        5.18      -12.88     26.09 o 
  -7  -5   9       63.52       75.51     29.16 o 
  -6  -5   9      290.33      306.30     25.22 o 
  -5  -5   9        7.27       11.68     13.16 o 
  -4  -5   9       63.60       57.28     10.84 o 
  -3  -5   9      283.57      268.88     17.22 o 
  -2  -5   9        3.72        1.03      7.89 o 
  -1  -5   9      427.59      387.15     23.20 o 
   0  -5   9      611.63      553.07     31.49 o 
   1  -5   9      288.04      280.79     25.45 o 
   2  -5   9      139.21      121.15     13.48 o 
   3  -5   9      510.41      435.62     29.49 o 
   4  -5   9      201.30      186.57     19.41 o 
   5  -5   9       18.49      -10.54     16.14 o 
  -9  -4   9       80.03      114.34     28.61 o 
  -8  -4   9       54.92       87.16     27.78 o 
  -7  -4   9        0.57        1.53      7.65 o 
  -6  -4   9      159.46      163.74     47.11 o 
  -5  -4   9        7.00        6.67      5.75 o 
  -4  -4   9       31.91       32.53      6.36 o 
  -3  -4   9      823.87      777.92     41.30 o 
  -2  -4   9     1368.11     1322.15     68.39 o 
  -1  -4   9      191.00      195.53     13.78 o 
   0  -4   9      306.13      303.63     19.38 o 
   1  -4   9      140.57      146.12     26.68 o 
   2  -4   9       86.40       84.35     22.95 o 
   3  -4   9      120.65      113.42     14.78 o 
   4  -4   9       67.24       52.34     14.34 o 
   5  -4   9      143.68      143.83     21.96 o 
  -9  -3   9        0.15       19.26     22.01 o 
  -8  -3   9       59.14       77.50     19.60 o 
  -7  -3   9        1.30        4.22      7.67 o 
  -6  -3   9      211.40      224.32     29.14 o 
  -5  -3   9      967.14      982.10     50.81 o 
  -4  -3   9       53.95       50.21      6.61 o 
  -3  -3   9      750.96      730.19     38.90 o 
  -2  -3   9      919.37      945.66     49.57 o 
  -1  -3   9      105.14       94.57     14.30 o 
   0  -3   9     1000.76      979.59     51.76 o 
   1  -3   9        6.40        6.70      7.76 o 
   2  -3   9      149.69      146.99     14.22 o 
   3  -3   9       16.50       -5.72     18.68 o 
   4  -3   9        4.42      -17.28     11.52 o 
   5  -3   9      401.64      389.85     29.34 o 
 -10  -2   9       11.70       24.99     21.96 o 
  -9  -2   9       22.24        4.86      9.24 o 
  -8  -2   9       96.58      102.49     16.34 o 
  -7  -2   9      311.22      362.75     22.33 o 
  -6  -2   9      376.35      410.09     32.12 o 
  -5  -2   9     1602.42     1730.50     99.10 o 
  -4  -2   9      419.36      398.71     22.02 o 
  -3  -2   9      110.16      116.17      9.12 o 
  -2  -2   9       90.84      100.96      8.63 o 
  -1  -2   9       20.26       31.82      6.54 o 
   0  -2   9       16.64       15.37      7.12 o 
   1  -2   9     1006.26      953.28     51.82 o 
   2  -2   9       25.41       20.61     14.85 o 
   3  -2   9       28.86       17.19     11.14 o 
   4  -2   9      259.68      255.27     49.49 o 
   5  -2   9       44.14       54.92     29.94 o 
 -10  -1   9        5.74       12.77     12.70 o 
  -9  -1   9       13.10        2.08      8.32 o 
  -8  -1   9      146.67      167.96     13.82 o 
  -7  -1   9      619.09      636.72     34.12 o 
  -6  -1   9       12.11       28.88      7.24 o 
  -5  -1   9      470.90      510.09     27.19 o 
  -4  -1   9      711.23      699.04     35.64 o 
  -3  -1   9        7.25        3.87      3.93 o 
  -2  -1   9      296.07      302.70     18.09 o 
  -1  -1   9       27.55       29.42      6.37 o 
   0  -1   9      379.72      369.16     24.92 o 
   1  -1   9       35.21       43.42      9.36 o 
   2  -1   9      130.76      163.59     15.62 o 
   3  -1   9      513.54      562.18     35.63 o 
   4  -1   9       34.62       18.52     26.68 o 
   5  -1   9      182.79      252.43     39.89 o 
 -10   0   9       36.31       59.30     25.63 o 
  -9   0   9       48.55       55.06     10.20 o 
  -8   0   9       38.69       44.25      8.58 o 
  -7   0   9       39.57       45.46      7.67 o 
  -6   0   9       68.05       64.17      7.78 o 
  -5   0   9        4.98       14.44      5.67 o 
  -4   0   9       27.69       25.96      5.75 o 
  -3   0   9       68.14       66.30      5.53 o 
  -2   0   9        5.00        7.95      4.11 o 
  -1   0   9      340.55      367.26     22.05 o 
   0   0   9      995.29     1092.72     57.90 o 
   1   0   9      277.56      324.01     22.16 o 
   2   0   9      155.76      236.03     26.36 o 
   3   0   9       72.38      145.75     30.95 o 
   4   0   9       37.96       79.77     29.66 o 
 -10   1   9       79.12       88.82     14.83 o 
  -9   1   9       90.65       91.47     11.13 o 
  -8   1   9        4.87       31.07     13.94 o 
  -7   1   9       20.76       26.36      7.02 o 
  -6   1   9      224.20      218.19     16.46 o 
  -5   1   9       62.32       66.45      7.29 o 
  -4   1   9       16.33       13.91     10.77 o 
  -3   1   9      183.70      151.33     11.78 o 
  -2   1   9        9.67        9.70      4.51 o 
  -1   1   9        3.29        6.20      6.31 o 
   0   1   9      290.38      319.30     28.49 o 
   1   1   9      314.18      328.74     22.63 o 
   2   1   9      105.10      184.76     32.05 o 
   3   1   9       35.90       63.31     29.30 o 
   4   1   9        5.01       11.51     25.58 o 
 -10   2   9        6.27        9.59      9.25 o 
  -9   2   9       42.22       49.74      9.50 o 
  -8   2   9        5.11       -7.18      6.55 o 
  -7   2   9        9.33        5.68      6.16 o 
  -6   2   9       70.87       60.32     13.48 o 
  -5   2   9       43.85       43.85      7.52 o 
  -4   2   9      175.65      141.01     10.35 o 
  -3   2   9      748.70      723.58     36.96 o 
  -2   2   9      128.47      117.38      8.23 o 
  -1   2   9      133.71      142.67      9.73 o 
   0   2   9       53.22       58.70     11.28 o 
   1   2   9       20.76       41.67     22.37 o 
   2   2   9        0.80       40.99     23.84 o 
   3   2   9        1.17       27.46     26.73 o 
   4   2   9        1.84        3.53     24.99 o 
 -10   3   9       10.83        9.90     13.25 o 
  -9   3   9        7.39       12.15      8.39 o 
  -8   3   9       11.09       12.68      7.10 o 
  -7   3   9       40.58       36.51      7.39 o 
  -6   3   9       82.80       68.37      8.11 o 
  -5   3   9      161.36      145.15     11.08 o 
  -4   3   9        8.66       22.16      7.84 o 
  -3   3   9       46.97       47.82      9.95 o 
  -2   3   9      111.72      105.00      9.25 o 
  -1   3   9       28.78       32.26      6.84 o 
   0   3   9       30.16       34.59     10.29 o 
   1   3   9        2.62       -2.24     10.17 o 
   2   3   9        3.24       13.94     24.94 o 
   3   3   9        6.40        8.89     25.72 o 
  -9   4   9        9.88       13.65      8.35 o 
  -8   4   9        0.19        7.49      7.70 o 
  -7   4   9        6.40       -1.56      6.74 o 
  -6   4   9        0.16       -2.80      6.45 o 
  -5   4   9       48.92       43.08      7.89 o 
  -4   4   9       57.33       53.96      7.82 o 
  -3   4   9       13.41       14.93      6.71 o 
  -2   4   9       13.60       23.23      6.87 o 
  -1   4   9       28.42       31.23     10.16 o 
   0   4   9       19.19       14.98     10.54 o 
   1   4   9        0.32      -14.06     10.54 o 
   2   4   9       44.39       73.10     29.57 o 
   3   4   9        2.99       -7.29     24.71 o 
  -9   5   9        0.02      -12.93      8.62 o 
  -8   5   9       25.57       29.68      9.37 o 
  -7   5   9        6.76        6.08      7.65 o 
  -6   5   9        6.06       13.42      7.84 o 
  -5   5   9        5.03       -3.24      7.44 o 
  -4   5   9       23.54       26.83      8.23 o 
  -3   5   9        0.54       21.27     10.87 o 
  -2   5   9       12.55        7.56     10.32 o 
  -1   5   9       56.54       56.71     13.98 o 
   0   5   9        2.50       10.82     10.93 o 
   1   5   9        0.24        8.33     12.35 o 
   2   5   9       20.03       25.82     13.36 o 
  -8   6   9        0.67      -10.02      9.10 o 
  -7   6   9       48.14       48.34     10.32 o 
  -6   6   9        1.03        4.22      8.63 o 
  -5   6   9        1.06       -5.78     10.87 o 
  -4   6   9        1.26        6.14     13.20 o 
  -3   6   9        1.36        7.43     11.37 o 
  -2   6   9        7.62       -3.12     11.87 o 
  -1   6   9        9.55        4.40     13.43 o 
   0   6   9       11.28       -4.97     11.98 o 
   1   6   9        0.48      -24.00     16.00 o 
  -8   7   9       10.19       40.53     16.87 o 
  -7   7   9        0.17        1.96     13.16 o 
  -6   7   9        6.58       21.94     10.85 o 
  -5   7   9       46.86       43.69     15.36 o 
  -4   7   9       19.87       13.02     14.67 o 
  -3   7   9        5.69       15.77     13.43 o 
  -2   7   9        1.85       -2.02     12.84 o 
  -1   7   9        4.36        6.24     15.50 o 
   0   7   9       28.75        4.03     16.55 o 
  -5   8   9       24.74       25.45     15.50 o 
  -4   8   9       25.71       -4.26     15.31 o 
  -3   8   9        0.56       -7.38     13.11 o 
  -2  -9  10       25.50       25.39      9.76 o 
  -1  -9  10       19.80       31.08     14.26 o 
   0  -9  10       37.91       40.76     14.72 o 
  -5  -8  10       29.50       53.00     16.55 o 
  -4  -8  10        2.58       -3.81     13.94 o 
  -3  -8  10        0.14        4.03      7.92 o 
  -2  -8  10      148.17      144.96     18.45 o 
  -1  -8  10      305.93      331.99     31.47 o 
   0  -8  10        5.23       11.37      9.02 o 
   1  -8  10        7.98        1.89     10.04 o 
  -5  -7  10       51.82       38.28     13.16 o 
  -4  -7  10      277.43      276.67     18.86 o 
  -3  -7  10       31.94       52.42     17.12 o 
  -2  -7  10        4.73       24.56      8.41 o 
  -1  -7  10      524.90      549.25     31.93 o 
   0  -7  10      352.98      380.14     24.79 o 
   1  -7  10       74.28       65.23     11.52 o 
   2  -7  10       12.82        1.74     12.17 o 
  -5  -6  10       19.39        8.87      7.84 o 
  -4  -6  10      353.75      349.34     21.97 o 
  -3  -6  10      579.87      612.34     33.99 o 
  -2  -6  10       79.14       82.19      9.75 o 
  -1  -6  10       64.55       62.82      9.56 o 
   0  -6  10      620.33      590.92     34.00 o 
   1  -6  10        5.71        2.31      8.78 o 
   2  -6  10       32.35       17.58     11.02 o 
   3  -6  10       78.26       70.53     15.06 o 
  -6  -5  10      187.30      169.82     17.70 o 
  -5  -5  10       55.69       69.78     11.65 o 
  -4  -5  10        3.71       12.41      6.98 o 
  -3  -5  10     1056.33     1047.17     61.55 o 
  -2  -5  10       42.52       51.26     13.20 o 
  -1  -5  10       12.84       14.97      7.03 o 
   0  -5  10        5.98        7.12      8.00 o 
   1  -5  10       15.80       17.07     10.43 o 
   2  -5  10      208.43      209.79     25.83 o 
   3  -5  10       49.73       21.85     12.47 o 
   4  -5  10      354.84      308.83     32.64 o 
  -9  -4  10        4.77        4.49     26.04 o 
  -8  -4  10      117.99      167.98     33.88 o 
  -7  -4  10        0.14       -4.86      9.12 o 
  -6  -4  10      400.32      423.76     32.46 o 
  -5  -4  10      290.01      328.59     26.87 o 
  -4  -4  10       16.59       15.56      6.53 o 
  -3  -4  10       15.62       12.51      6.23 o 
  -2  -4  10      670.69      651.25     35.59 o 
  -1  -4  10       42.64       42.13      7.71 o 
   0  -4  10        2.85        5.31      9.40 o 
   1  -4  10      137.51      143.67     13.99 o 
   2  -4  10      122.73      124.24     14.66 o 
   3  -4  10       47.97       26.41     29.23 o 
   4  -4  10      620.13      624.80     40.38 o 
  -9  -3  10      202.40      253.49     35.35 o 
  -8  -3  10      178.12      198.15     24.02 o 
  -7  -3  10      105.24      124.91     12.94 o 
  -6  -3  10      256.35      260.78     22.47 o 
  -5  -3  10       98.01      128.51     14.35 o 
  -4  -3  10        2.51        9.05      6.26 o 
  -3  -3  10       60.48       60.32      7.53 o 
  -2  -3  10       71.06       72.75     10.96 o 
  -1  -3  10       50.34       38.36     19.44 o 
   0  -3  10       86.23       95.00     10.58 o 
   1  -3  10      323.56      335.76     22.92 o 
   2  -3  10      445.48      457.62     29.63 o 
   3  -3  10        2.96       -8.76     11.92 o 
   4  -3  10       65.31       56.58     14.98 o 
  -9  -2  10        0.09        4.78     28.13 o 
  -8  -2  10      118.69      149.32     13.69 o 
  -7  -2  10      174.33      189.29     15.04 o 
  -6  -2  10       52.67       70.10      9.31 o 
  -5  -2  10       47.13       44.99      8.02 o 
  -4  -2  10       47.09       70.65     10.77 o 
  -3  -2  10      128.13      132.69     10.52 o 
  -2  -2  10      160.91      170.82     12.36 o 
  -1  -2  10      190.12      210.02     14.95 o 
   0  -2  10      167.30      167.65     14.12 o 
   1  -2  10       36.77       20.98     21.48 o 
   2  -2  10      814.23      904.94     51.36 o 
   3  -2  10       62.98       63.88     13.82 o 
   4  -2  10       76.90       58.23     33.79 o 
 -10  -1  10       67.76       78.20     47.75 o 
  -9  -1  10       19.27       34.77     10.13 o 
  -8  -1  10        2.09       19.63      8.98 o 
  -7  -1  10       84.51      125.47     33.19 o 
  -6  -1  10        0.26        7.43      6.70 o 
  -5  -1  10       79.68       88.47      9.03 o 
  -4  -1  10      146.02      125.01     10.22 o 
  -3  -1  10       78.89       62.13      7.36 o 
  -2  -1  10       55.26       37.42      6.77 o 
  -1  -1  10     1824.47     1961.74    100.48 o 
   0  -1  10        8.17       12.51      8.25 o 
   1  -1  10        5.32       -4.59      9.45 o 
   2  -1  10       39.60       23.36     16.73 o 
   3  -1  10       14.50      -10.73     27.28 o 
   4  -1  10       86.45      121.59     34.11 o 
 -10   0  10        5.32       17.71     10.36 o 
  -9   0  10       31.42       54.68      9.91 o 
  -8   0  10        8.45        1.65     10.96 o 
  -7   0  10       20.03       27.50      7.70 o 
  -6   0  10      225.69      216.97     14.46 o 
  -5   0  10       12.76       11.83      6.06 o 
  -4   0  10      157.54      173.04     11.90 o 
  -3   0  10      138.07      133.00     10.07 o 
  -2   0  10       34.19       19.48      6.58 o 
  -1   0  10      166.80      152.56     12.83 o 
   0   0  10      816.60      942.06     51.26 o 
   1   0  10        9.44       -9.49     24.80 o 
   2   0  10       10.10      -14.95     23.06 o 
   3   0  10        7.42       -2.20     26.59 o 
 -10   1  10       29.42       44.30     10.54 o 
  -9   1  10       38.46       25.51      8.85 o 
  -8   1  10        0.22        3.69      9.22 o 
  -7   1  10      204.65      183.55     13.32 o 
  -6   1  10        4.63        5.32      6.29 o 
  -5   1  10       76.55       61.12      7.58 o 
  -4   1  10       30.80       34.14      6.65 o 
  -3   1  10      297.36      325.14     19.00 o 
  -2   1  10       23.46       18.64      7.71 o 
  -1   1  10        2.76        7.74      7.71 o 
   0   1  10       80.82      117.54     13.28 o 
   1   1  10        5.75      -18.11     20.68 o 
   2   1  10       48.54       92.52     28.01 o 
   3   1  10       10.33       17.56     29.80 o 
 -10   2  10       18.71       25.40     13.62 o 
  -9   2  10        5.36        3.99      8.04 o 
  -8   2  10       38.27       26.34      7.84 o 
  -7   2  10       15.67        8.35      7.02 o 
  -6   2  10      135.13      168.11     12.36 o 
  -5   2  10       46.51       42.31      7.21 o 
  -4   2  10        7.67        5.53      5.98 o 
  -3   2  10       57.15       42.31      7.32 o 
  -2   2  10       98.33      107.72     11.12 o 
  -1   2  10       42.53       27.49      6.95 o 
   0   2  10       20.09       39.80     22.51 o 
   1   2  10        4.67      -30.76     21.87 o 
   2   2  10       33.75       42.04     26.96 o 
   3   2  10       22.48      109.35     33.24 o 
  -9   3  10        7.04        1.69     14.56 o 
  -8   3  10        9.28       14.72      8.15 o 
  -7   3  10       18.76       21.34      7.68 o 
  -6   3  10       10.85       16.54      7.18 o 
  -5   3  10       60.14       59.41      8.24 o 
  -4   3  10        2.40       -3.87      6.42 o 
  -3   3  10        8.26        7.30      6.89 o 
  -2   3  10        2.57      -13.62      9.08 o 
  -1   3  10        2.06       -2.93      9.08 o 
   0   3  10       11.67       23.02     19.21 o 
   1   3  10       71.59       99.35     27.60 o 
   2   3  10        1.46        1.19     24.67 o 
  -9   4  10        0.19        3.37      8.82 o 
  -8   4  10       15.56       24.03      8.27 o 
  -7   4  10       16.27       13.57      7.54 o 
  -6   4  10        0.73        3.60      7.27 o 
  -5   4  10       26.51       22.57      7.75 o 
  -4   4  10       29.94       33.26      8.29 o 
  -3   4  10       11.33       -0.16      7.50 o 
  -2   4  10       23.03       33.42     11.92 o 
  -1   4  10       14.20        9.35     11.83 o 
   0   4  10       13.70        7.16     11.27 o 
   1   4  10        9.30      -11.92     25.40 o 
   2   4  10       81.87      146.89     33.56 o 
  -8   5  10        0.11       -4.01      8.49 o 
  -7   5  10        0.51       14.01      8.48 o 
  -6   5  10        0.14       -4.84      8.34 o 
  -5   5  10       15.09        7.85      8.49 o 
  -4   5  10       10.36        2.00      8.26 o 
  -3   5  10        5.47        8.89     13.07 o 
  -2   5  10       10.06       21.00     12.52 o 
  -1   5  10       51.63       70.33     16.14 o 
   0   5  10        2.14       -3.74     12.12 o 
   1   5  10        0.22       -0.14     13.61 o 
  -8   6  10       12.20        5.32     13.80 o 
  -7   6  10       13.12        5.32      9.46 o 
  -6   6  10        5.62        1.97      9.47 o 
  -5   6  10        3.04        5.17      9.77 o 
  -4   6  10        7.61       15.82     14.63 o 
  -2   6  10       43.12       59.74     14.53 o 
  -1   6  10       24.42       36.59     16.14 o 
   0   6  10        2.60      -21.36     15.27 o 
  -7   7  10        0.15        5.78     14.53 o 
  -6   7  10        0.04        0.01     10.94 o 
  -5   7  10        3.99       -7.56     14.81 o 
  -4   7  10        2.65      -15.08     14.58 o 
  -2   7  10        0.04       -5.32     15.13 o 
  -4  -8  11       18.59        0.53      9.10 o 
  -3  -8  11      287.89      342.82     23.39 o 
  -2  -8  11        8.54        8.01     15.54 o 
  -1  -8  11      146.50      161.75     15.54 o 
  -5  -7  11        1.18      -14.99      9.99 o 
  -4  -7  11       70.96       81.66     19.92 o 
  -3  -7  11      113.22      107.88     11.99 o 
  -2  -7  11       84.72       89.61     18.18 o 
  -1  -7  11        9.01       19.55      9.04 o 
   0  -7  11       14.15        1.99      9.43 o 
   1  -7  11       16.85        4.04     10.75 o 
  -6  -6  11      255.13      286.09     25.22 o 
  -5  -6  11       84.52      114.30     15.40 o 
  -4  -6  11       35.22       37.84      8.99 o 
  -3  -6  11        9.92       24.84      7.97 o 
  -2  -6  11       48.99       48.24      9.17 o 
  -1  -6  11       17.19       23.97      9.01 o 
   0  -6  11        1.78       14.20      9.09 o 
   1  -6  11      436.38      435.64     29.15 o 
   2  -6  11       80.90       59.45     13.71 o 
  -7  -5  11        6.08       13.62     11.46 o 
  -6  -5  11       10.01       32.96     11.74 o 
  -5  -5  11      162.75      176.05     18.25 o 
  -4  -5  11      109.97      102.14     10.52 o 
  -3  -5  11       59.70       75.02     10.11 o 
  -2  -5  11      211.68      173.70     13.84 o 
  -1  -5  11       56.39       63.76     10.05 o 
   0  -5  11      117.68      129.68     13.42 o 
   1  -5  11      108.23      118.00     14.47 o 
   2  -5  11      183.27      175.73     18.26 o 
   3  -5  11       15.70       10.59     17.24 o 
  -8  -4  11       82.53       81.24     13.98 o 
  -7  -4  11       64.70       98.16     15.04 o 
  -6  -4  11       10.06       16.73     10.36 o 
  -5  -4  11       42.50       59.65     12.20 o 
  -4  -4  11       17.96       33.65     10.82 o 
  -3  -4  11       47.65       33.15     12.59 o 
  -2  -4  11      384.28      297.59     28.79 o 
  -1  -4  11      745.85      715.80     39.89 o 
   0  -4  11        2.54       -1.40     10.11 o 
   1  -4  11      448.43      461.81     33.19 o 
   2  -4  11       21.33       15.45     11.67 o 
   3  -4  11        1.34       12.15     15.86 o 
  -9  -3  11        2.78       19.82     12.10 o 
  -8  -3  11        0.10        8.02     11.14 o 
  -7  -3  11       68.11       80.65     13.34 o 
  -6  -3  11        5.05        9.77      9.95 o 
  -5  -3  11       30.88       44.70     11.23 o 
  -4  -3  11      164.94      196.04     18.84 o 
  -3  -3  11        2.06        4.75      6.69 o 
  -2  -3  11       91.34      111.15     14.76 o 
  -1  -3  11      105.61      115.44     12.72 o 
   0  -3  11       99.37      110.72     12.23 o 
   1  -3  11        8.79       19.31     10.71 o 
   2  -3  11      125.72      131.12     16.72 o 
   3  -3  11      138.24      116.05     17.65 o 
  -9  -2  11        2.04        1.57     11.26 o 
  -8  -2  11        1.47        5.48      9.27 o 
  -7  -2  11      155.50      163.51     16.53 o 
  -6  -2  11        4.45       10.45      9.72 o 
  -5  -2  11        1.99       -4.31      8.53 o 
  -4  -2  11      229.29      243.36     21.69 o 
  -3  -2  11      713.08      692.38     49.65 o 
  -2  -2  11       64.57       93.45     13.91 o 
  -1  -2  11       60.48       86.09     10.38 o 
   0  -2  11        9.04        6.33      8.83 o 
   1  -2  11       16.75        7.32     10.23 o 
   2  -2  11       34.19       19.28     24.53 o 
   3  -2  11       64.47       14.76     28.75 o 
  -9  -1  11       13.35        9.31      9.55 o 
  -8  -1  11        0.53       12.34     11.05 o 
  -7  -1  11       35.18       40.46      9.14 o 
  -6  -1  11      234.46      271.82     17.96 o 
  -5  -1  11        5.14       18.02      9.08 o 
  -4  -1  11       74.59       94.17     13.07 o 
  -3  -1  11       90.59      119.06     14.63 o 
  -2  -1  11       30.21       28.22      7.49 o 
  -1  -1  11      174.48      182.59     14.68 o 
   0  -1  11       36.93       32.59      9.90 o 
   1  -1  11       55.23       38.84     12.24 o 
   2  -1  11       30.44       23.82     13.10 o 
   3  -1  11        2.90      -20.63     30.72 o 
  -9   0  11       65.02       64.28     11.23 o 
  -8   0  11      124.57      124.17     12.11 o 
  -7   0  11      218.36      188.49     14.14 o 
  -6   0  11      278.45      309.41     19.03 o 
  -5   0  11       93.24       76.55     10.54 o 
  -4   0  11       16.10       31.13     10.27 o 
  -3   0  11        3.71       -6.69      8.76 o 
  -2   0  11        0.53       -9.49      7.01 o 
  -1   0  11       86.88       80.51     11.13 o 
   0   0  11      377.43      387.17     25.99 o 
   1   0  11       12.07       14.03     11.90 o 
   2   0  11       19.57       18.80     28.56 o 
  -9   1  11        4.34       13.06      9.06 o 
  -8   1  11      123.25      124.66     30.10 o 
  -7   1  11        0.27       -0.09      7.15 o 
  -6   1  11       40.37       47.79      8.20 o 
  -5   1  11       58.86       53.70      8.07 o 
  -4   1  11        1.58       -4.24      6.21 o 
  -3   1  11       26.37       11.51     10.04 o 
  -2   1  11       15.32       24.53     11.60 o 
  -1   1  11       61.79       73.68     11.53 o 
   0   1  11        6.27       -9.64     10.59 o 
   1   1  11        3.02        2.25     24.07 o 
   2   1  11       86.24       99.08     34.71 o 
  -9   2  11        6.04       10.28      8.76 o 
  -8   2  11        2.90       -0.15     10.16 o 
  -7   2  11        0.69        7.78      7.45 o 
  -6   2  11        0.45        3.14      6.58 o 
  -5   2  11       25.16       27.46      7.29 o 
  -4   2  11       11.62        4.86      6.96 o 
  -3   2  11       19.25        5.56      7.21 o 
  -2   2  11       32.25       15.68     11.23 o 
  -1   2  11      258.95      301.14     21.72 o 
   0   2  11       78.64      117.78     28.38 o 
   1   2  11        8.77      -19.07     25.12 o 
   2   2  11        1.54      -40.64     27.10 o 
  -9   3  11        0.52       10.67      8.69 o 
  -8   3  11        0.03        0.86      8.26 o 
  -7   3  11       46.32       38.77     10.50 o 
  -6   3  11       27.59       21.11      7.94 o 
  -5   3  11        2.69        1.30      7.29 o 
  -4   3  11       21.73       35.93     16.25 o 
  -3   3  11        0.67       -9.88      7.34 o 
  -2   3  11        1.51      -10.27     11.78 o 
   0   3  11       43.73       69.69     27.88 o 
   1   3  11        7.54        4.36     28.65 o 
  -8   4  11        0.97        3.30      8.03 o 
  -7   4  11       34.87       21.34      8.80 o 
  -6   4  11       24.42       26.59      8.63 o 
  -5   4  11       53.75       52.55     15.75 o 
  -4   4  11       77.29       82.08     17.67 o 
  -3   4  11       13.55       23.52     13.75 o 
  -1   4  11        1.29      -12.15     11.97 o 
   1   4  11        1.98      -29.57     27.83 o 
  -8   5  11       10.82       12.88     13.62 o 
  -7   5  11        2.76        2.10      9.06 o 
  -6   5  11       12.98       15.75      9.90 o 
  -5   5  11        0.25        3.33      8.98 o 
  -4   5  11        0.74      -17.65     13.43 o 
  -3   5  11        2.20      -10.59     13.98 o 
  -2   5  11        2.75        0.73     13.52 o 
  -1   5  11        0.25      -18.43     13.34 o 
  -7   6  11        0.34       20.72     14.81 o 
  -6   6  11        0.69        9.52     10.26 o 
  -5   6  11        1.23        7.43     15.36 o 
  -4   6  11        0.33       -5.64     14.90 o 
  -3   6  11        0.34      -18.20     15.13 o 
  -2   6  11        0.56        4.81     14.63 o 
  -4  -7  12        1.11       -8.34     14.56 o 
  -3  -7  12       56.97       69.28     11.32 o 
  -2  -7  12       37.09       32.56     10.25 o 
  -1  -7  12       71.10       90.09     19.21 o 
  -6  -6  12        1.25       26.36     13.16 o 
  -5  -6  12       19.38       22.83     13.11 o 
  -4  -6  12        8.81       -5.78     11.23 o 
  -3  -6  12      124.60      130.95     13.69 o 
  -2  -6  12      246.99      284.89     30.63 o 
  -1  -6  12        2.72        4.72     14.58 o 
   0  -6  12        3.48        8.39     10.68 o 
  -7  -5  12       26.53       38.19     13.66 o 
  -6  -5  12        9.10       -3.81     11.42 o 
  -5  -5  12      186.49      244.23     23.06 o 
  -4  -5  12       62.09       54.74     12.97 o 
  -3  -5  12       33.88       35.00      8.93 o 
  -2  -5  12      197.54      247.81     18.16 o 
  -1  -5  12      225.44      252.36     21.02 o 
   0  -5  12       31.92       27.64     11.21 o 
   1  -5  12        0.69      -13.38     11.07 o 
  -7  -4  12        2.02        8.21     11.60 o 
  -6  -4  12       16.27        9.26     11.65 o 
  -5  -4  12      109.31      104.62     15.27 o 
  -4  -4  12      183.34      204.89     20.63 o 
  -3  -4  12       17.65       24.71     11.30 o 
  -2  -4  12        1.74       25.64      8.59 o 
  -1  -4  12      132.82      145.79     14.01 o 
   0  -4  12       30.68       36.91     11.02 o 
   1  -4  12        2.09       -2.80     14.97 o 
   2  -4  12      114.48       86.70     19.49 o 
  -8  -3  12       43.57       56.39     14.03 o 
  -7  -3  12       72.02       81.75     14.72 o 
  -6  -3  12       39.91       37.92     12.52 o 
  -5  -3  12       33.32       36.36     11.37 o 
  -4  -3  12      309.89      377.32     30.81 o 
  -3  -3  12        4.81       -5.46     10.22 o 
  -2  -3  12        0.86       -4.36      7.31 o 
  -1  -3  12        0.03       -3.46      8.39 o 
   0  -3  12        3.19       -6.39      9.75 o 
   1  -3  12      150.49      138.64     16.37 o 
   2  -3  12        6.49      -13.20     16.09 o 
  -8  -2  12        1.71       10.68     11.60 o 
  -7  -2  12       69.75      114.80     15.50 o 
  -6  -2  12       28.64       28.79     11.37 o 
  -5  -2  12        0.51       10.41     10.77 o 
  -4  -2  12       48.17       36.86     11.51 o 
  -3  -2  12       72.12       98.71     14.58 o 
  -2  -2  12       38.82       32.07      8.62 o 
  -1  -2  12       11.99       12.29      9.05 o 
   0  -2  12       64.81       68.11     12.27 o 
   1  -2  12       21.67       38.39     13.25 o 
   2  -2  12       26.55       10.18     32.48 o 
  -9  -1  12       31.42       44.75     19.76 o 
  -8  -1  12       45.82       40.15     15.27 o 
  -7  -1  12       64.40      103.20     14.99 o 
  -6  -1  12        1.67        6.74     10.22 o 
  -5  -1  12        2.71       -9.99     10.04 o 
  -4  -1  12       18.22       33.79     11.19 o 
  -3  -1  12       16.05       13.07     10.87 o 
  -2  -1  12       18.79       27.32     12.52 o 
  -1  -1  12       38.64       33.25      9.84 o 
   0  -1  12       34.05       53.19     12.31 o 
   1  -1  12       92.44      109.72     16.13 o 
   2  -1  12        1.83      -31.41     25.95 o 
  -9   0  12        2.30        0.87     15.18 o 
  -8   0  12       34.58       39.49     10.10 o 
  -7   0  12       39.28       41.08      9.19 o 
  -6   0  12       34.80       27.83     10.96 o 
  -5   0  12        1.75       -5.00      9.90 o 
  -4   0  12       52.36       38.10     11.69 o 
  -3   0  12       37.82       71.89     13.75 o 
  -2   0  12       18.94       16.32     12.42 o 
  -1   0  12       10.61       23.19     10.37 o 
   0   0  12       52.45       68.13     13.40 o 
   1   0  12      145.74      138.09     32.55 o 
  -9   1  12        0.01        9.54     13.25 o 
  -8   1  12        3.36       10.96      8.59 o 
  -7   1  12        6.68        6.25      8.12 o 
  -6   1  12       15.01       18.89      8.04 o 
  -5   1  12       25.81       25.90     10.96 o 
  -4   1  12        6.49      -14.79      9.86 o 
  -3   1  12       47.53       35.58     12.97 o 
  -2   1  12      381.27      458.38     38.01 o 
  -1   1  12       27.28       23.15     14.67 o 
   0   1  12        2.96      -13.98     19.99 o 
   1   1  12        2.54       -7.79     25.22 o 
  -8   2  12       19.71       12.81      8.30 o 
  -7   2  12       56.50       56.51     11.90 o 
  -6   2  12        2.09        4.82      7.89 o 
  -5   2  12       10.25        9.86      7.83 o 
  -4   2  12        3.67       -7.03     15.70 o 
  -3   2  12        1.27       -6.10     11.14 o 
  -2   2  12      114.60      133.28     19.35 o 
   0   2  12        0.14      -35.42     23.61 o 
   1   2  12        1.12      -15.91     29.57 o 
  -8   3  12       45.36       45.30     13.43 o 
  -7   3  12        0.24       -1.58      8.07 o 
  -6   3  12        9.68        6.56      8.35 o 
  -5   3  12        3.55        0.62      7.92 o 
  -4   3  12       25.84       25.86      9.22 o 
  -3   3  12        0.07        5.09     10.36 o 
  -7   4  12        3.93        6.56      8.88 o 
  -6   4  12        4.10        8.71     10.61 o 
  -5   4  12       12.11       23.28     12.97 o 
  -4   4  12       33.70       45.00     16.05 o 
  -3   4  12        5.12       -0.55     14.49 o 
  -6   5  12        3.30       15.56     10.31 o 
  -5   5  12        0.77       -9.54      9.69 o 
  -4   5  12        0.33       -1.01     15.63 o 
  -3   5  12        1.81      -22.47     15.18 o 
  -3  -6  13        0.01       -3.76     13.48 o 
  -4  -5  13       14.11       23.52     13.02 o 
  -3  -5  13       16.68       36.31     13.75 o 
  -2  -5  13        5.71       15.71      9.42 o 
  -1  -5  13       65.58       63.13     16.78 o 
  -6  -4  13       21.61      -11.14     12.79 o 
  -5  -4  13        6.41        7.34     12.29 o 
  -4  -4  13        0.65        3.62     12.01 o 
  -3  -4  13       40.45       28.01     12.84 o 
  -2  -4  13       12.20       11.12      9.22 o 
  -1  -4  13       12.26        7.81      9.98 o 
   0  -4  13      146.74      155.28     25.81 o 
  -6  -3  13       16.85       27.69     13.57 o 
  -5  -3  13       26.29       36.13     12.79 o 
  -4  -3  13       29.64       41.08     12.38 o 
  -3  -3  13      121.45       98.94     16.64 o 
  -2  -3  13       35.14       35.46      9.97 o 
  -1  -3  13       48.17       55.54     20.59 o 
   0  -3  13       22.94       24.29     12.35 o 
  -7  -2  13        6.30       11.14     11.78 o 
  -6  -2  13       24.97       31.73     12.42 o 
  -5  -2  13        7.30        6.51     11.05 o 
  -4  -2  13       43.59       33.88     12.93 o 
  -3  -2  13       61.32       96.32     16.23 o 
  -2  -2  13      179.15      152.49     19.67 o 
  -1  -2  13        5.85       -6.09     10.09 o 
   0  -2  13       77.12       99.52     33.17 o 
  -7  -1  13        1.06       -3.39     11.32 o 
  -6  -1  13        2.65        5.82     10.96 o 
  -5  -1  13       36.88       49.24     13.02 o 
  -4  -1  13        0.58        0.78     11.55 o 
  -3  -1  13       11.57       13.57     12.88 o 
  -2  -1  13        2.94       11.65     13.57 o 
  -1  -1  13        6.67        8.98     14.26 o 
   0  -1  13        0.21        2.16     13.32 o 
  -7   0  13        0.46      -15.36     11.14 o 
  -6   0  13       10.22      -15.68     10.45 o 
  -5   0  13       10.81       24.67     11.87 o 
  -4   0  13      167.22      154.14     19.03 o 
  -3   0  13       16.18       18.25     12.97 o 
  -2   0  13        2.67       -8.07     12.75 o 
  -1   0  13        0.03      -10.41     14.58 o 
   0   0  13        2.10        2.98     21.50 o 
  -7   1  13       18.35       29.69     13.41 o 
  -6   1  13        1.80       -2.66     12.10 o 
  -5   1  13        3.32       -5.36     11.60 o 
  -4   1  13        0.51       -5.13     11.42 o 
  -3   1  13        1.77        1.15     12.75 o 
  -2   1  13       21.76       34.11     15.54 o 
  -7   2  13       25.45       35.16     13.39 o 
  -6   2  13       10.07        2.94      8.70 o 
  -5   2  13        1.08       22.14     13.02 o 
  -4   2  13        0.29      -11.46     11.78 o 
  -3   2  13        3.44      -15.13     12.97 o 
  -6   3  13        0.68       -5.30      8.78 o 
  -5   3  13        0.52       -1.46      9.29 o 
  -4   3  13        0.65       -4.58     13.66 o 
  -4  -1  14        0.35       13.80     13.80 o 
  -3  -1  14        0.34      -12.97     13.20 o 
  -2  -1  14        0.15        8.39     14.85 o 
  -4   0  14        2.38        6.14     13.02 o 
  -3   0  14       17.26        0.87     14.12 o 
  -4   1  14        0.04       -0.18     13.80 o 
                                                 
